# Supplementary material for: Systemic administration of novel engineered AAV capsids facilitates enhanced transgene expression in the macaque CNS
Source: Med. Author manuscript; Available in PMC 2023 Jan 15. (PMC9840684; doi:10.1016/j.medj.2022.11.002)
Supplement: 3 — Table S1. Highly enriched sequence and amino acid variants in mice and macaques following two rounds of selection with DELIVER, related to Figures 1–3. In “Supplemental Videos and Spreadsheets” [file NIHMS1852296-supplement-3.xlsx]

## Sheet: Mouse_AQ
Rank	Peptide	Sequence	Combined score	BALB/cJ score	C57BL/6J score
1	RSVGSVY	CGGAGTGTTGGGAGTGTGTAT	46000	24000	22000
2	KTVGTVY	AAGACTGTGGGTACTGTTTAT	45980	24000	21980
3	KTVGTVY	AAAACCGTCGGCACAGTGTAC	45181	24000	21181
4	RSVGSVY	CGATCCGTCGGAAGCGTTTAC	44994	22000	22994
5	RYLGDAS	CGTTACTTAGGAGACGCCTCT	40592	22245	18347
6	WVLPSGG	TGGGTGCTACCATCTGGCGGC	37597	20094	17504
7	WVLPSGG	TGGGTTCTGCCTAGTGGTGGG	34140	18433	15707
8	VTVGSIY	GTAACAGTGGGCAGCATCTAC	32968	19818	13150
9	VRGSSIL	GTGCGTGGGTCGTCGATTCTT	32330	19458	12872
10	RYLGDAS	CGGTATTTGGGGGATGCTTCG	32329	19921	12408
11	VIQAMKL	GTGATTCAGGCTATGAAGTTG	32127	17837	14290
12	LTYGMAQ	CTGACTTATGGTATGGCTCAG	31956	13152	18805
13	LRIGLSQ	CTTCGGATTGGGCTGTCGCAG	31710	13287	18423
14	RYSGDAS	CGGTACTCAGGAGACGCTTCT	31198	24000	7198
15	RHHGDAA	CGGCATCATGGTGATGCGGCG	30406	16501	13905
16	VNYSVAL	GTGAACTACAGTGTCGCTCTA	29969	19408	10561
17	RHIADAS	CGTCATATTGCTGATGCTAGT	29554	19310	10244
18	RYLGDAT	CGGTATTTGGGGGATGCTACG	29527	16761	12767
19	QRVGFAQ	CAACGAGTCGGGTTCGCACAA	29454	9203	20251
20	RYSGDSV	AGGTACTCAGGCGACTCAGTC	28960	17675	11286
21	RHIADAS	AGACACATAGCGGACGCGTCG	28595	15266	13329
22	IAHGYST	ATTGCTCATGGGTATTCGACT	28216	16364	11851
23	VNYSVAL	GTTAATTATTCGGTGGCGCTT	27811	19586	8225
24	WTLESGH	TGGACCTTAGAAAGCGGGCAC	27471	10055	17416
25	RYSGDSV	CGTTATTCGGGGGATTCGGTT	27410	14916	12493
26	WTLESGH	TGGACTCTGGAGTCTGGTCAT	27194	11189	16004
27	VTVGSIY	GTTACTGTTGGGTCTATTTAT	27069	16971	10098
28	RYLGDAT	CGATACCTAGGTGACGCAACC	26494	15312	11182
29	RYSGDAS	AGGTATTCGGGTGATGCGAGT	25873	20351	5522
30	GDYSMIV	GGAGACTACTCTATGATAGTC	24847	11475	13372
31	GENSARW	GGGGAAAACTCTGCCAGATGG	24447	13369	11078
32	LAVGQKW	TTGGCGGTGGGGCAGAAGTGG	24445	15404	9040
33	SLDKPFK	AGTTTGGATAAGCCTTTTAAG	24000	0	24000
34	TLAVPFK	ACTTTGGCGGTGCCTTTTAAG	24000	0	24000
35	SLDKPFK	AGCTTAGACAAACCATTCAAA	24000	0	24000
36	RHHGDAA	AGACACCACGGGGACGCCGCA	23998	13808	10190
37	VKLGYSQ	GTGAAGCTTGGGTATTCGCAG	23912	11914	11998
38	GDYSMIV	GGGGATTATTCGATGATTGTG	23621	12465	11156
39	VRGSSIL	GTAAGAGGTTCCAGCATCCTA	23580	16294	7286
40	EAGSARW	GAAGCAGGTTCCGCTCGATGG	23477	8257	15220
41	EAGSARW	GAGGCGGGGAGTGCGCGGTGG	22692	10133	12559
42	QRVGFAQ	CAGAGGGTGGGTTTTGCGCAG	22222	8003	14219
43	WAISDGY	TGGGCAATCTCTGACGGCTAC	21970	7625	14345
44	LTYGMAQ	CTTACGTACGGGATGGCACAA	21785	7103	14682
45	RGPGLSQ	CGAGGCCCAGGCCTTAGCCAA	21738	14881	6857
46	SVSKPFL	AGTGTGAGTAAGCCTTTTTTG	21352	0	21352
47	LRIGLSQ	CTACGCATAGGCCTAAGCCAA	19761	5023	14738
48	RGPGLSQ	CGGGGTCCTGGGCTGTCTCAG	19667	12307	7360
49	IAHGYST	ATCGCCCACGGATACAGCACA	19631	13047	6584
50	RYVGESS	AGGTATGTGGGGGAGTCTTCG	19630	8917	10713
51	VIQAMKL	GTTATCCAAGCGATGAAACTA	19442	12014	7428
52	GPTMLFK	GGCCCAACAATGTTATTCAAA	19036	0	19036
53	GENSARW	GGTGAGAATAGTGCTCGGTGG	16736	6244	10493
54	LAVGQKW	CTCGCTGTCGGACAAAAATGG	15886	9340	6546
55	FTLTTPK	TTTACGTTGACGACGCCTAAG	15607	254	15352
56	EDLLRLR	GAGGATCTTTTGCGTCTTAGG	14920	9436	5484
57	LNYSVSL	CTGAACTACAGTGTATCCCTA	14608	10933	3675
58	WAISDGY	TGGGCGATTAGTGATGGGTAT	14342	4386	9955
59	GPTMLFK	GGTCCGACGATGTTGTTTAAG	14140	0	14140
60	RYVGESS	AGATACGTAGGTGAAAGTTCT	13185	7591	5594
61	PIIEHAV	CCGATTATTGAGCATGCGGTG	12837	2394	10443
62	SLSTPFR	TCTCTTTCTACGCCTTTTCGT	12297	0	12297
63	VKLGYSQ	GTTAAATTGGGTTACTCCCAA	11170	6081	5089
64	LNYSVSL	TTGAATTATTCTGTGAGTTTG	11132	7243	3889
65	LGTYELD	CTTGGGACTTATGAGCTTGAT	11116	0	11116
66	PIIEHAV	CCCATAATAGAACACGCAGTA	11100	2000	9100
67	RYISDSA	CGATACATAAGTGACTCCGCT	10788	2084	8703
68	WSTSSGF	TGGAGTACATCATCGGGATTC	10614	628	9985
69	WSLGSGH	TGGTCACTAGGAAGTGGTCAC	10498	1235	9263
70	WSQSSGY	TGGAGTCAGTCTAGTGGTTAT	10258	728	9529
71	EDLLRLR	GAAGACTTGCTGAGACTGCGA	9754	6426	3328
72	TEKLPFR	ACTGAGAAGCTGCCTTTTCGG	9501	0	9501
73	IMLGYST	ATTATGTTGGGGTATTCGACT	9404	685	8718
74	SLSTPFR	AGCCTCAGCACCCCCTTCCGC	9222	0	9222
75	ASNPGRW	GCGAGTAACCCTGGAAGGTGG	9173	2435	6738
76	WSLGSGH	TGGTCGTTGGGTTCTGGGCAT	8761	0	8761
77	NLIKPFL	AACCTTATAAAACCGTTCCTC	8707	0	8707
78	HVENWHI	CATGTGGAGAATTGGCATATT	8680	634	8046
79	WSQSSGY	TGGTCCCAAAGCTCTGGGTAC	8560	590	7970
80	WSTSSGF	TGGTCGACTAGTAGTGGTTTT	8268	0	8268
81	GKSPGVW	GGCAAATCCCCTGGAGTATGG	7685	7236	448
82	TEKLPFR	ACGGAAAAACTTCCGTTCAGG	7240	0	7240
83	SLVTSST	TCGCTTGTTACTTCTAGTACG	6782	2782	4000
84	LLYGYSS	CTTCTGTATGGTTATTCGAGT	6779	334	6444
85	VAGSSIL	GTTGCGGGTTCGTCGATTCTG	6520	0	6520
86	GLNERVA	GGTCTGAATGAGCGTGTGGCG	6410	2000	4410
87	LGTYELD	TTAGGCACATACGAATTGGAC	6394	0	6394
88	KNRRHSV	AAAAACCGTCGGCACAGTGTA	6312	6190	122
89	YTLSQGW	TATACTTTGTCGCAGGGTTGG	6310	1912	4398
90	SANPVVT	TCTGCGAATCCGGTTGTGACG	5937	4778	1159
91	VAGSSIL	GTAGCTGGGAGCAGCATCTTG	5609	894	4716
92	NLIKPFL	AATTTGATTAAGCCTTTTCTT	5597	0	5597
93	GGTSSGH	GGGGGTACGAGTAGTGGTCAT	5462	4092	1370
94	VLESNPR	GTGCTTGAGTCGAATCCGCGG	5399	2617	2782
95	WADSKDQ	TGGGCTGATAGTAAGGATCAG	5374	2986	2388
96	VDHGGVV	GTGGATCATGGTGGTGTGGTT	5342	4000	1342
97	ASTDSKT	GCTAGTACTGATTCTAAGACG	5285	5285	0
98	KGASVTL	AAGGGGGCTAGTGTTACGCTT	5236	4000	1236
99	SNVALTG	AGCAACGTTGCACTGACCGGC	5235	2000	3235
100	VIASNEH	GTGATTGCTTCTAATGAGCAT	5109	3564	1545
101	MSVGQSW	ATGTCGGTTGGGCAGTCGTGG	5098	1046	4052
102	LSNGQGP	TTGAGTAATGGTCAGGGTCCT	5071	4076	996
103	PVTDSKM	CCAGTAACTGACTCAAAAATG	5068	1646	3422
104	AADSSGR	GCGGCGGATAGTTCTGGGCGG	4995	4520	475
105	ANSHTNS	GCAAACAGTCACACCAACTCT	4935	3542	1393
106	VGANAVA	GTTGGTGCTAATGCTGTTGCT	4872	3393	1479
107	HVENWHI	CACGTTGAAAACTGGCACATC	4865	0	4864
108	KVDQSLA	AAAGTAGACCAATCACTTGCA	4796	4796	0
109	SGEALRL	TCAGGTGAAGCACTACGGCTA	4788	971	3817
110	VPSSTER	GTTCCGAGTTCTACTGAGCGG	4782	2664	2118
111	VVQVNGR	GTCGTGCAAGTGAACGGACGC	4738	4415	323
112	ASNPGRW	GCTTCGAATCCGGGTCGGTGG	4729	3678	1051
113	HNGQVGV	CACAACGGACAAGTGGGAGTC	4705	2736	1968
114	SLAITER	AGTTTGGCGATTACTGAGCGG	4664	4000	664
115	SSAGTSA	AGTTCGGCGGGTACTTCGGCG	4632	2000	2632
116	SVDNRDS	AGTGTGGACAACAGAGACAGT	4614	2614	2000
117	VGQTTTL	GTTGGCCAAACCACAACATTG	4612	4428	184
118	GQVQMTS	GGTCAGGTGCAGATGACTTCT	4572	3903	669
119	GMHVVQA	GGAATGCACGTCGTCCAAGCA	4554	0	4554
120	VGVPLGR	GTTGGGGTTCCCCTAGGGAGA	4548	0	4548
121	KESTLST	AAGGAGTCTACTCTGAGTACG	4541	1579	2962
122	RETVGST	CGCGAAACCGTAGGCAGTACT	4537	537	4000
123	GNGSTSL	GGTAACGGAAGCACATCGCTA	4511	438	4073
124	VDSTISI	GGTAACGGAAGCACATCGCTA	4497	4391	106
125	ASTATIR	GCGTCTACTGCTACTATTCGG	4484	4205	279
126	RSHDSET	AGGAGTCATGATTCTGAGACT	4473	0	4473
127	FGSQMGA	TTTGGGTCTCAGATGGGGGCG	4454	4303	151
128	SVTDVKL	TCTGTTACTGATGTTAAGCTT	4449	2449	2000
129	SHVSDSK	AGCCACGTATCCGACTCCAAA	4446	0	4446
130	KLAPDGT	AAACTTGCTCCCGACGGAACG	4429	4000	429
131	YLVGYQM	TACCTAGTGGGGTACCAAATG	4419	899	3520
132	QDKSTYK	CAGGATAAGTCGACGTATAAG	4396	2495	1901
133	PGGESRG	CCCGGAGGCGAAAGCCGAGGC	4395	2000	2395
134	LTGSVQL	CTTACGGGTTCGGTTCAGCTT	4386	1851	2535
135	SGETLRL	AGTGGCGAAACCCTACGTCTC	4385	4000	385
136	PSVSTLS	CCTAGTGTTTCTACGCTTAGT	4380	2380	2000
137	PGTVNTH	CCTGGTACTGTTAATACGCAT	4354	354	4000
138	PSQGMTS	CCATCCCAAGGAATGACATCC	4340	4163	177
139	AGVLNTL	GCGGGGGTGCTGAATACTTTG	4329	2000	2329
140	KNHGVDP	AAAAACCACGGAGTAGACCCC	4315	4017	298
141	GLMTNAK	GGGCTGATGACGAATGCGAAG	4303	2000	2303
142	MNGVHVL	ATGAACGGAGTCCACGTACTT	4301	1871	2430
143	TDVHSTS	ACGGATGTGCATTCGACTTCG	4296	2000	2296
144	IMLGYST	ATCATGCTGGGTTACTCTACG	4268	284	3984
145	PAEHYQA	CCGGCTGAGCATTATCAGGCT	4259	4259	0
146	GQTLAES	GGGCAAACATTAGCGGAATCG	4245	956	3289
147	SSVQGIL	TCGAGTGTTCAGGGGATTCTG	4232	2232	2000
148	ALSQIEV	GCGCTGTCCCAAATAGAAGTC	4230	686	3544
149	VTTVTPV	GTCACGACTGTGACCCCCGTT	4223	1622	2601
150	ATVTGAD	GCTACGGTGACCGGAGCAGAC	4207	4207	0
151	VSGGDYS	GTCTCTGGAGGCGACTACTCA	4202	2639	1563
152	KSQSEDV	AAGAGTCAGTCTGAGGATGTG	4202	2000	2202
153	LLYGYSS	CTCCTCTACGGATACTCTTCA	4198	0	4198
154	MVQSGLT	ATGGTTCAGTCGGGGTTGACG	4198	2000	2198
155	EQYLGSP	GAGCAGTATCTGGGTTCTCCG	4196	2000	2196
156	SGANLSN	TCGGGGGCTAACCTCTCGAAC	4181	3761	420
157	ALVQNGV	GCTTTGGTGCAGAATGGTGTT	4165	2724	1441
158	SDQQKVW	AGTGATCAGCAGAAGGTTTGG	4165	3760	405
159	NGSDTPK	AACGGAAGCGACACACCGAAA	4163	449	3714
160	SDLTSYV	TCCGACCTCACCAGTTACGTT	4160	2553	1607
161	GAADRQI	GGTGCGGCTGATAGGCAGATT	4143	0	4143
162	AVGHVSG	GCCGTAGGACACGTTTCTGGT	4143	2000	2143
163	RYISDSA	AGGTATATTTCGGATTCTGCG	4142	3503	639
164	AQGTISR	GCGCAGGGGACGATTTCGCGT	4136	2550	1586
165	MANMLSD	ATGGCGAACATGTTATCTGAC	4132	236	3896
166	VMRDKDE	GTGATGCGTGATAAGGATGAG	4126	2000	2126
167	GGKGEGP	GGTGGGAAGGGTGAGGGTCCG	4101	1032	3069
168	SDVVVTH	TCTGATGTTGTTGTTACTCAT	4088	3762	326
169	GVLTTVT	GGGGTTCTTACTACGGTGACT	4086	0	4086
170	NDGPREQ	AATGATGGTCCGAGGGAGCAG	4043	3837	206
171	PTQGVSM	CCAACCCAAGGAGTTTCGATG	4035	1735	2300
172	NMGVVQL	AACATGGGCGTCGTGCAATTG	4032	0	4032
173	AGGGDPR	GCGGGGGGTGGGGATCCGAGG	4031	2780	1250
174	AGVVNAL	GCGGGGGTGGTGAATGCTTTG	4015	1870	2145
175	ANPVGNV	GCGAATCCTGTTGGGAATGTT	4000	2483	1517
176	VQGTQTG	GTGCAGGGTACGCAGACTGGT	4000	2000	2000
177	SPGFSIA	TCTCCTGGATTCAGCATCGCT	4000	2000	2000
178	AIERLTV	GCAATCGAAAGACTAACCGTT	4000	2000	2000
179	TDKQNAF	ACGGACAAACAAAACGCATTC	4000	2000	2000
180	LADSKDR	CTGGCAGACTCGAAAGACAGG	4000	2000	2000
181	VHSTGEW	GTACACAGCACAGGCGAATGG	4000	2000	2000
182	LHNALAV	CTGCATAATGCTCTGGCTGTT	4000	4000	0
183	IGLDPKA	ATTGGTTTGGATCCGAAGGCG	3982	3549	433
184	VMASTGP	GTTATGGCTTCGACTGGTCCT	3980	3654	326
185	SVPGTVS	AGTGTGCCGGGGACTGTGTCT	3970	2804	1166
186	MLSNGQV	ATGCTGTCTAATGGGCAGGTT	3965	3965	0
187	ASTATLR	GCGTCTACTGCTACTCTTCGG	3963	2082	1880
188	PGEHYQG	CCGGGTGAGCATTATCAGGGT	3963	1963	2000
189	QVTDNKT	CAGGTGACTGATAATAAGACT	3957	2201	1756
190	NGLQVSI	AACGGACTACAAGTGTCTATC	3956	3956	0
191	SHPGNEL	AGCCACCCCGGCAACGAACTC	3952	3764	188
192	VSLNGGH	GTGTCGCTTAATGGGGGGCAT	3950	1950	2000
193	MVASSID	ATGGTGGCTTCATCCATAGAC	3938	2000	1938
194	MGVNTTI	ATGGGGGTGAATACGACTATT	3936	3388	548
195	MNGGHLM	ATGAATGGGGGTCATCTTATG	3934	3406	528
196	LGSDGRT	CTTGGCTCAGACGGCCGAACC	3931	1384	2547
197	RVDTPQL	CGAGTCGACACACCACAATTG	3926	1566	2360
198	TEQAKLS	ACTGAACAAGCCAAACTATCT	3925	1925	2000
199	IGTNSTY	ATTGGTACGAATAGTACGTAT	3903	3847	56
200	LSESANR	TTGTCGGAGAGTGCGAATCGT	3891	2810	1082
201	GQSSNQH	GGGCAGTCGTCTAATCAGCAT	3855	1478	2377
202	MRSEQTT	ATGCGTAGTGAGCAGACGACG	3854	2000	1854
203	AGISTQT	GCGGGGATTAGTACTCAGACG	3835	1783	2052
204	TGESNVG	ACTGGGGAGAGTAATGTTGGT	3820	2000	1820
205	ALANVSN	GCGCTTGCCAACGTTTCCAAC	3800	0	3800
206	SFGMVVD	TCGTTCGGCATGGTAGTCGAC	3800	0	3800
207	TMSHAEL	ACCATGTCGCACGCAGAATTA	3792	1792	2000
208	LSNMVSA	TTGAGTAATATGGTGAGTGCT	3778	450	3328
209	HGTLVSR	CATGGGACTTTGGTGTCTCGG	3763	1763	2000
210	VAVTGAI	GTTGCGGTGACTGGTGCTATT	3756	1952	1803
211	IMVDAHA	ATTATGGTTGATGCTCATGCG	3753	3753	0
212	TPTLPFI	ACGCCTACGTTGCCTTTTATT	3751	0	3751
213	GIAGLGI	GGTATTGCTGGGCTTGGGATT	3750	1438	2312
214	SSLPDKT	TCATCCCTACCGGACAAAACC	3746	0	3746
215	QSQTALR	CAATCCCAAACAGCATTGCGA	3744	2362	1382
216	AVGNELL	GCCGTTGGCAACGAACTGCTG	3744	1744	2000
217	GSGAGVA	GGGAGCGGCGCCGGTGTAGCC	3744	3663	81
218	ESGLINV	GAGTCGGGTCTGATTAATGTG	3732	5	3727
219	PNAGFDR	CCGAACGCGGGGTTCGACCGT	3720	1720	2000
220	LNQGLGD	CTGAATCAGGGGTTGGGGGAT	3716	2002	1714
221	ALASVGV	GCGTTGGCATCCGTGGGTGTC	3715	1489	2226
222	SEGPSRY	TCGGAGGGTCCTTCGCGTTAT	3710	2201	1509
223	SYGDGGV	TCGTATGGTGATGGTGGTGTT	3708	2913	795
224	LGHNSGV	TTGGGGCATAATTCTGGTGTT	3696	1406	2290
225	SSPNVGP	TCTTCTCCGAACGTCGGTCCT	3688	2600	1088
226	VSGTSTH	GTTTCGGGTACTTCTACGCAT	3687	3471	216
227	SEGGNNR	AGTGAGGGTGGGAATAATCGG	3680	2379	1302
228	SGASLSN	TCCGGAGCATCCCTTTCCAAC	3672	0	3672
229	SNGVPSS	AGCAACGGAGTACCGTCATCG	3659	1618	2041
230	ESGTHLS	GAGTCTGGGACTCATTTGTCG	3655	2745	909
231	VTVQVQR	GTTACGGTGCAGGTGCAGAGG	3652	3652	0
232	ASESTPR	GCTAGTGAGTCTACGCCGCGT	3651	1665	1986
233	LVTFRAD	CTTGTTACTTTTCGTGCGGAT	3646	2633	1013
234	LTQMSNK	CTGACTCAGATGAGTAATAAG	3640	2963	677
235	AVEGSRL	GCGGTGGAGGGTTCGAGGCTG	3635	2008	1627
236	PNERINV	CCGAATGAGAGGATTAATGTG	3626	2003	1623
237	GDHDRGS	GGAGACCACGACAGGGGCTCG	3617	3617	0
238	RHQVSES	CGTCATCAGGTTAGTGAGAGT	3610	2863	747
239	LDGLNLH	CTAGACGGCTTGAACCTCCAC	3604	1330	2274
240	PGNGTLV	CCGGGGAATGGGACGTTGGTT	3598	2238	1360
241	DSYGGNA	GACTCGTACGGGGGGAACGCC	3596	3570	26
242	LHKGSES	CTTCATAAGGGTAGTGAGAGT	3593	2662	931
243	SVDIVKL	TCGGTTGATATTGTGAAGCTT	3590	626	2964
244	HTLSTGV	CATACGCTGAGTACTGGGGTG	3588	2000	1588
245	SQINSGS	TCCCAAATAAACTCTGGCAGC	3583	3046	537
246	ALSGLDK	GCCCTGAGTGGGCTAGACAAA	3582	3582	0
247	RNSESEA	CGAAACAGCGAATCGGAAGCG	3576	739	2837
248	PNERHTL	CCTAACGAACGCCACACCTTG	3575	2000	1575
249	VNAGLGI	GTAAACGCCGGCTTGGGCATC	3571	2987	584
250	PASGALT	CCGGCTTCGGGTGCTCTTACT	3567	1259	2308
251	SAMVTSP	TCAGCCATGGTTACCTCGCCA	3564	1057	2507
252	DSHVSGK	GACTCACACGTCAGTGGAAAA	3556	2082	1474
253	SPQGALA	TCGCCGCAGGGGGCTCTTGCT	3553	0	3553
254	GDNPAVA	GGTGATAATCCTGCGGTGGCT	3547	3363	184
255	KEIHVSV	AAAGAAATCCACGTTTCTGTG	3543	3345	197
256	VTTVSTV	GTGACTACGGTTTCTACTGTG	3542	1419	2124
257	WTDGVSR	TGGACTGATGGGGTGTCGCGG	3538	867	2671
258	AADSSAR	GCGGCGGATAGTTCTGCGCGG	3535	3428	107
259	LDNRTMK	CTTGATAATCGTACTATGAAG	3531	4	3527
260	DVADSKR	GATGTTGCTGATTCTAAGCGT	3530	2001	1529
261	SVGGTIH	TCGGTTGGTGGTACGATTCAT	3522	2000	1522
262	PLTAGVS	CCTCTGACGGCGGGGGTGTCG	3520	1181	2339
263	AADISVR	GCAGCAGACATATCAGTCCGC	3518	3518	0
264	YADSHTD	TACGCCGACAGCCACACAGAC	3516	3516	0
265	VDVNLTR	GTCGACGTAAACTTAACAAGA	3512	1664	1848
266	AIAEYQV	GCGATTGCGGAGTATCAGGTG	3497	2231	1266
267	SRVDGSG	TCGCGTGTTGATGGTTCGGGT	3492	1573	1919
268	HGDGVRV	CACGGGGACGGAGTACGCGTC	3482	3345	137
269	HESRDHS	CACGAATCGAGAGACCACAGT	3477	2000	1477
270	RYEQNTP	AGGTACGAACAAAACACTCCC	3475	3022	453
271	ALASTQT	GCGTTGGCGAGTACTCAGACG	3475	2221	1254
272	FSSERLP	TTTTCGTCTGAGCGGCTTCCG	3467	3467	0
273	TTTHEGV	ACGACGACTCATGAGGGGGTG	3463	2359	1104
274	RMDSAQL	AGGATGGATTCGGCGCAGCTT	3450	0	3450
275	SHGPDSK	TCTCATGGTCCTGATTCGAAG	3448	2653	795
276	SVATGVL	TCGGTTGCGACGGGGGTTCTG	3447	3059	388
277	LLASGAK	CTGCTTGCGAGTGGGGCTAAG	3447	1315	2132
278	ASLGAYS	GCGTCGCTTGGGGCGTATTCG	3445	2442	1003
279	KELLVSA	AAAGAACTCTTAGTAAGTGCA	3440	425	3015
280	SLGVAVA	AGTTTAGGTGTCGCCGTCGCC	3440	2000	1440
281	VSGSISK	GTTTCGGGGAGTATTTCTAAG	3429	3108	322
282	TTSGQTM	ACCACTTCCGGTCAAACAATG	3427	3123	304
283	QTVGPLN	CAAACAGTAGGACCGTTAAAC	3410	1308	2102
284	VNGNNTY	GTAAACGGCAACAACACCTAC	3409	3122	287
285	VAEGGGV	GTAGCCGAAGGCGGTGGCGTC	3408	3139	269
286	GSGENVR	GGCTCTGGCGAAAACGTAAGG	3408	2977	431
287	AADSSMR	GCGGCGGATAGTTCTATGCGG	3406	3189	217
288	LDGLNLH	CTGGATGGGCTGAATCTTCAT	3402	582	2820
289	MAGALGP	ATGGCAGGTGCACTGGGTCCC	3400	2501	898
290	GLNEHGA	GGTCTGAATGAGCATGGGGCG	3390	2628	762
291	LLSSENR	CTCTTGTCTTCTGAAAACCGG	3389	2323	1066
292	RDVSGHI	AGGGATGTGTCGGGGCATATT	3383	3383	0
293	GDQAMVN	GGGGATCAGGCTATGGTTAAT	3380	0	3380
294	AHVDVKV	GCCCACGTAGACGTAAAAGTT	3379	537	2842
295	ALANSER	GCTTTGGCGAATTCTGAGCGG	3378	1661	1717
296	KGSDTTI	AAGGGTTCTGATACTACTATT	3378	2686	692
297	VAQGSVV	GTGGCTCAGGGGTCGGTTGTT	3371	2834	537
298	GFEDGAR	GGCTTCGAAGACGGTGCTCGA	3360	1746	1614
299	QADNHVR	CAGGCGGATAATCATGTTAGG	3357	2683	674
300	RHADSTV	CGTCATGCTGATTCTACGGTT	3355	3217	138
301	PMSQGEL	CCGATGAGTCAGGGGGAGTTG	3354	1354	2000
302	GNSGGHV	GGGAATAGTGGGGGTCATGTT	3350	2574	776
303	RNQAEEM	AGAAACCAAGCTGAAGAAATG	3348	123	3225
304	LLSSENR	CTTCTGTCGTCGGAGAATAGG	3346	514	2831
305	GFEGGTR	GGGTTCGAAGGCGGCACTCGA	3343	2297	1046
306	GGGSESY	GGAGGGGGGTCAGAATCATAC	3337	2984	353
307	EAASAIS	GAAGCGGCATCAGCCATATCC	3329	1054	2274
308	LTTPIEL	TTGACGACTCCGATTGAGTTG	3328	1036	2292
309	RTMSVML	CGCACCATGTCTGTCATGCTG	3326	1491	1835
310	GIHETRA	GGCATCCACGAAACACGGGCA	3320	2000	1320
311	SEGHSSY	TCGGAGGGTCATTCGAGTTAT	3317	2459	858
312	SVSDVKH	AGTGTCTCGGACGTCAAACAC	3308	3093	215
313	LSVSQSA	CTCTCCGTCAGTCAATCTGCT	3295	1511	1784
314	VVKEYES	GTAGTCAAAGAATACGAAAGC	3291	859	2432
315	RVGAEGT	CGGGTTGGGGCGGAGGGGACG	3281	3281	0
316	QAGLGVI	CAGGCTGGTCTTGGTGTTATT	3278	0	3278
317	RVHSTDT	CGAGTCCACTCGACCGACACG	3274	1079	2195
318	VATESAF	GTGGCAACCGAATCAGCATTC	3270	3270	0
319	SNGAGYL	TCGAATGGGGCGGGTTATCTT	3269	306	2963
320	VGEGNKF	GTGGGTGAGGGGAATAAGTTT	3268	816	2451
321	DVRGSVI	GATGTGAGGGGTTCGGTTATT	3263	1137	2126
322	PLDGQGK	CCGCTAGACGGCCAAGGCAAA	3255	3255	0
323	ASVSSQL	GCCAGCGTCAGCTCACAACTC	3254	1140	2114
324	LAKEESH	CTTGCTAAGGAGGAGTCGCAT	3252	704	2548
325	FTHGTGT	TTCACGCACGGCACTGGGACG	3241	2000	1241
326	ASVSSQS	GCCTCGGTCTCGAGTCAATCA	3232	3232	0
327	GVADNVK	GGTGTCGCAGACAACGTCAAA	3226	2673	553
328	SAGVPGV	TCGGCTGGAGTACCTGGAGTC	3223	1005	2218
329	SDSTVVG	TCTGATAGTACTGTTGTGGGG	3214	1119	2095
330	FAGIAQA	TTTGCGGGGATTGCGCAGGCG	3209	0	3209
331	QSDLGRV	CAGTCGGATCTTGGGAGGGTG	3209	3125	85
332	PLQNNPH	CCGCTTCAGAATAATCCGCAT	3204	1946	1258
333	PGTNSFS	CCCGGAACCAACAGTTTCTCT	3201	647	2554
334	QEQGTST	CAAGAACAAGGCACTTCGACG	3197	2891	306
335	RSEVNGV	CGTTCAGAAGTAAACGGTGTC	3196	3006	190
336	LTDKMTS	TTGACTGATAAGATGACGTCG	3194	1064	2130
337	GGTISGP	GGGGGTACGATTAGTGGTCCT	3190	3190	0
338	ADGKGAI	GCGGATGGGAAGGGTGCGATT	3188	3080	108
339	RTGDTIS	CGGACGGGCGACACAATCAGT	3185	3095	90
340	PMSPGVA	CCGATGTCTCCGGGGGTGGCT	3178	3178	0
341	SVMTDRP	TCGGTGATGACCGACAGACCT	3172	869	2303
342	PTEGTLR	CCTACTGAGGGGACGCTTCGG	3171	894	2278
343	ASGTGMT	GCCTCAGGGACCGGCATGACG	3171	1171	2000
344	SANPVAR	AGCGCTAACCCCGTAGCTCGG	3170	1988	1182
345	AAGVNLN	GCGGCGGGTGTTAATCTGAAT	3170	1915	1255
346	TNQVITH	ACAAACCAAGTAATAACTCAC	3169	2316	853
347	PLINGLV	CCTTTGATTAATGGGCTGGTG	3168	2731	437
348	KSHSENN	AAGTCGCATTCGGAGAATAAT	3168	3055	114
349	MNGGHVK	ATGAATGGGGGTCATGTTAAG	3165	1765	1400
350	LAGTLVQ	TTGGCAGGAACCCTAGTACAA	3163	2352	811
351	PLKGGGE	CCTCTGAAGGGTGGTGGGGAG	3161	3159	2
352	VVNSSSS	GTAGTGAACTCCTCTTCTTCC	3161	3161	0
353	SKADAYS	TCGAAGGCTGATGCTTATAGT	3160	3160	0
354	MIGDVSP	ATGATCGGAGACGTAAGTCCT	3159	3159	0
355	LDSSRFH	CTGGATAGTTCGCGTTTTCAT	3156	2645	512
356	GLMSNAK	GGACTCATGAGTAACGCAAAA	3156	1176	1981
357	PSVGMAT	CCTTCAGTTGGCATGGCGACT	3154	2400	755
358	SSEGRNV	AGTAGTGAGGGTCGTAATGTG	3152	2545	608
359	LQEQLAG	CTTCAGGAGCAGCTTGCTGGG	3152	930	2222
360	VGVPLGR	GTGGGTGTGCCGCTTGGTCGG	3149	0	3149
361	AGASAEA	GCTGGGGCTAGTGCTGAGGCG	3145	0	3145
362	VNSSENK	GTGAACAGCTCCGAAAACAAA	3145	1540	1605
363	INGRNDI	ATAAACGGCCGGAACGACATC	3143	2564	579
364	VMASTGP	GTAATGGCGTCAACAGGACCG	3140	1140	2000
365	AASEVYV	GCTGCTTCTGAGGTTTATGTT	3137	2581	556
366	RNNVDST	CGCAACAACGTAGACAGTACT	3136	2822	314
367	LDASKLV	CTCGACGCATCCAAATTGGTT	3130	996	2134
368	AGDSSVR	GCTGGTGACTCAAGTGTACGT	3125	2525	600
369	SGSNTGP	TCGGGGTCTAATACGGGTCCT	3124	2969	155
370	GTLERTA	GGTACTCTTGAGAGGACTGCT	3122	2898	224
371	KLTSEMT	AAATTAACATCCGAAATGACC	3121	2467	654
372	DATTKSM	GACGCCACAACTAAATCCATG	3120	3120	0
373	GLAGRVV	GGGTTGGCGGGGCGTGTTGTT	3117	0	3117
374	AAGGIMN	GCTGCCGGGGGGATCATGAAC	3116	0	3116
375	ISDYTTL	ATATCAGACTACACAACACTT	3116	0	3116
376	VQHDLTL	GTCCAACACGACCTTACCCTT	3116	2577	540
377	MAGSVSK	ATGGCTGGTTCGGTATCAAAA	3113	1928	1184
378	SYGSDSK	TCTTATGGTTCTGATTCGAAG	3109	830	2279
379	VLSSPGP	GTTCTGTCTTCGCCTGGTCCT	3108	981	2127
380	VNSGQQN	GTAAACAGCGGCCAACAAAAC	3106	2366	739
381	TSQGAIT	ACGTCGCAAGGCGCAATAACC	3106	1567	1539
382	AIGHSQV	GCGATTGGTCATAGTCAGGTT	3106	3106	0
383	QADIVGL	CAGGCTGATATTGTTGGGCTG	3105	1105	2000
384	SKSNDSS	AGTAAGTCTAATGATAGTTCT	3104	573	2532
385	LLAGADR	TTGCTTGCTGGTGCTGATCGT	3100	2577	522
386	VYSDRTM	GTCTACAGTGACCGCACCATG	3099	2930	169
387	SEGGVKY	AGTGAGGGGGGTGTGAAGTAT	3099	2806	293
388	SSDGGKG	TCAAGCGACGGCGGCAAAGGA	3096	2000	1096
389	LTHSTAD	TTGACCCACTCCACAGCCGAC	3095	2372	724
390	PGGESRG	CCTGGTGGGGAGTCTCGGGGG	3094	2629	465
391	PMNGSTR	CCGATGAACGGGTCCACTAGG	3089	2000	1089
392	STDGGST	TCGACTGATGGTGGTAGTACT	3088	2000	1088
393	EASGMNH	GAAGCAAGCGGTATGAACCAC	3086	2000	1086
394	SGDKAAL	AGTGGTGATAAGGCTGCGTTG	3086	3086	0
395	MLRGYSQ	ATGTTACGCGGGTACTCGCAA	3084	233	2852
396	GGGVEVH	GGGGGTGGTGTGGAGGTTCAT	3082	914	2168
397	NVIVNGV	AATGTGATTGTGAATGGGGTG	3079	1034	2044
398	WNLDKTH	TGGAATCTTGATAAGACTCAT	3075	821	2254
399	AQGGATV	GCCCAAGGTGGCGCGACGGTA	3073	0	3073
400	PLINGLV	CCACTTATCAACGGCTTAGTT	3073	668	2405
401	RVELTGT	CGCGTAGAATTGACCGGCACG	3072	2886	186
402	GEGGTVR	GGTGAGGGTGGTACTGTGAGG	3068	1614	1454
403	GAGELSS	GGTGCGGGGGAGCTTAGTAGT	3064	2000	1064
404	LGKAVPD	CTTGGTAAGGCGGTTCCGGAT	3063	2000	1063
405	WADTKDR	TGGGCCGACACGAAAGACCGA	3063	2961	102
406	LAGLGGM	CTAGCTGGCCTCGGTGGAATG	3061	2769	292
407	PVLAAGH	CCAGTACTAGCGGCTGGGCAC	3056	980	2076
408	SDTIGLR	AGTGACACCATAGGCCTCCGC	3056	2758	298
409	GVKETRA	GGCGTCAAAGAAACCCGGGCC	3055	953	2102
410	AETMGVA	GCAGAAACCATGGGTGTCGCC	3052	895	2157
411	SLTDRAS	TCGTTGACGGATAGGGCGTCT	3051	1051	2000
412	RSNGSEN	AGGTCGAATGGTTCGGAGAAT	3051	2853	198
413	PGSDGRT	CCGGGTTCTGATGGTCGTACT	3051	2852	199
414	TRTEDYT	ACTCGCACTGAAGACTACACC	3051	3051	0
415	PSVSVTL	CCTTCTGTTTCTGTGACTTTG	3049	1047	2002
416	LSTGAEK	CTCTCTACCGGCGCAGAAAAA	3046	2000	1046
417	SETNGVR	AGCGAAACGAACGGCGTCCGG	3044	408	2635
418	SPQVYDD	AGTCCGCAGGTTTATGATGAT	3042	1042	2000
419	EGGTHVR	GAAGGTGGCACCCACGTACGG	3036	2865	171
420	STLGSTR	TCGACGTTGGGTAGTACGAGG	3036	2829	206
421	SEGKVGP	TCTGAGGGTAAGGTTGGGCCT	3035	1318	1717
422	AVKDELV	GCTGTTAAGGATGAGCTGGTG	3032	0	3032
423	TPSGNLM	ACGCCGTCGGGGAATCTTATG	3029	2000	1029
424	VMTGTLT	GTGATGACGGGGACTTTGACT	3028	0	3028
425	QIASADI	CAGATTGCGAGTGCGGATATT	3027	0	3027
426	LYGDGSV	CTTTATGGTGATGGTAGTGTT	3024	2000	1024
427	PTQLQRV	CCGACTCAGCTGCAGCGTGTG	3023	0	3023
428	SNVQDGL	AGCAACGTCCAAGACGGACTA	3014	0	3014
429	YDAKVGH	TACGACGCAAAAGTGGGGCAC	3014	2942	71
430	AVGLDNR	GCTGTGGGTCTGGATAATCGT	3012	908	2104
431	NSNDVHM	AACTCTAACGACGTCCACATG	3011	0	3011
432	PSGALMT	CCGAGTGGTGCGCTGATGACT	3010	1010	2000
433	SQEQVSA	AGTCAGGAGCAGGTGAGTGCT	3009	1967	1042
434	GSGSDGV	GGGAGTGGTAGTGATGGGGTT	3008	1008	2000
435	VDTSDRV	GTTGATACTAGTGATCGTGTT	3007	3006	1
436	ATMSPTT	GCCACAATGTCCCCTACAACG	3006	3006	0
437	TPTLPFI	ACACCCACCCTGCCATTCATA	2999	0	2999
438	AVKEYDS	GCGGTGAAGGAGTATGATTCG	2999	2779	220
439	LSLPDGD	CTCTCCTTACCAGACGGAGAC	2998	918	2080
440	AEKSGMV	GCCGAAAAATCTGGTATGGTC	2997	2748	249
441	LNVDTGS	CTCAACGTGGACACTGGTTCA	2989	2634	355
442	PTQGTPR	CCAACGCAAGGAACACCGCGA	2988	2988	0
443	PVGTNAR	CCTGTCGGCACAAACGCAAGA	2987	899	2088
444	NGGIITR	AACGGAGGTATCATCACCCGC	2983	1208	1775
445	VVGTQDR	GTTGTGGGGACTCAGGATAGG	2980	0	2980
446	NTLHTST	AATACTCTTCATACTTCGACT	2980	2637	342
447	VGSLGTD	GTAGGCTCGCTGGGTACTGAC	2973	1388	1585
448	LSTVTGQ	CTTTCGACGGTGACTGGGCAG	2970	980	1989
449	VLTNTTT	GTGCTTACGAATACTACTACT	2964	2680	283
450	SGDKAAL	TCCGGCGACAAAGCCGCACTT	2959	2518	441
451	YQTETNN	TATCAGACTGAGACGAATAAT	2957	2263	694
452	SVGLVAG	AGTGTGGGTTTGGTGGCTGGT	2951	784	2167
453	RMTGDLT	CGTATGACTGGAGACCTAACC	2951	2000	951
454	TSGNLTW	ACTTCTGGTAATTTGACGTGG	2950	0	2950
455	ANVNVKV	GCGAATGTTAATGTGAAGGTG	2948	1494	1454
456	VNVTMTT	GTTAATGTGACGATGACTACG	2947	1764	1182
457	PGVSVTS	CCTGGTGTGAGTGTGACTTCT	2946	0	2946
458	TGDRDQF	ACCGGCGACAGAGACCAATTC	2942	2383	560
459	SKAEGPV	AGTAAAGCCGAAGGACCTGTC	2942	2787	154
460	DSAPAAR	GATTCGGCTCCGGCGGCTCGG	2941	2498	443
461	SRDDGRM	TCGCGTGATGATGGGAGGATG	2939	2687	252
462	IPEGSVR	ATCCCTGAAGGATCAGTACGA	2938	938	2000
463	VTTVSLV	GTAACGACTGTGTCCCTAGTT	2933	2817	116
464	PIHGASS	CCGATTCATGGTGCTAGTTCG	2932	2343	589
465	VSASISK	GTTTCGGCGAGTATTTCTAAG	2931	919	2012
466	TKDNGVM	ACTAAGGATAATGGTGTGATG	2930	0	2930
467	LGASVPK	CTAGGCGCCTCCGTCCCCAAA	2929	775	2154
468	IEGLGGL	ATAGAAGGCCTCGGAGGTTTG	2929	2705	224
469	VSGGDYS	GTGAGTGGGGGTGATTATTCG	2927	1	2926
470	SEKQKVR	AGTGAGAAGCAGAAGGTTAGG	2927	0	2927
471	PGRVSSE	CCTGGTCGGGTCAGCTCAGAA	2927	927	2000
472	DRITLGT	GATCGGATTACGTTGGGGACG	2923	0	2923
473	ANNGTTW	GCTAATAATGGGACGACTTGG	2923	2636	288
474	TSVISQV	ACGAGTGTTATTTCGCAGGTT	2922	2922	0
475	LANMMSV	CTGGCTAATATGATGAGTGTT	2919	2919	0
476	EIVLTVP	GAAATAGTGCTGACCGTCCCC	2917	0	2917
477	VHKDQEI	GTGCATAAGGATCAGGAGATT	2917	2385	532
478	QVGDSTL	CAAGTAGGAGACTCGACGTTA	2917	2917	0
479	SEKSVPL	AGTGAGAAGAGTGTGCCGCTT	2903	2000	903
480	SNHDLTH	TCCAACCACGACCTTACCCAC	2902	2902	0
481	NQLAEMV	AACCAACTGGCTGAAATGGTG	2899	661	2238
482	QMTHGLI	CAGATGACTCATGGGCTTATT	2897	0	2897
483	QVSDNKT	CAAGTATCCGACAACAAAACC	2897	262	2635
484	GGTNSAH	GGGGGTACGAATAGTGCTCAT	2897	311	2587
485	GAADRMQ	GGGGCGGCGGATCGGATGCAG	2897	711	2187
486	ESGVHQK	GAGTCTGGTGTTCATCAGAAG	2896	511	2385
487	GGTGALR	GGCGGCACAGGGGCTCTCAGA	2896	1776	1119
488	NTLGVAY	AACACATTAGGCGTGGCATAC	2895	2000	895
489	VQHSQDN	GTGCAGCATTCGCAGGATAAT	2894	2775	119
490	EYNTRDK	GAGTATAATACTCGGGATAAG	2894	894	2000
491	RSEVNGV	CGGAGTGAGGTGAATGGGGTT	2889	1768	1122
492	GLAETRA	GGGCTTGCTGAGACTAGGGCT	2885	2135	750
493	MNGGYVL	ATGAACGGCGGATACGTACTT	2882	811	2071
494	TSGNAGL	ACTTCTGGTAATGCTGGGCTT	2881	2315	566
495	NTTQTSW	AACACTACACAAACGTCCTGG	2880	725	2156
496	SLAGGTP	TCGTTGGCTGGTGGTACTCCT	2879	595	2284
497	MTGHDAV	ATGACTGGGCATGATGCTGTG	2879	2746	133
498	DETRTHI	GACGAAACCCGGACACACATA	2878	2878	0
499	DMLNNTA	GACATGTTAAACAACACTGCT	2872	0	2872
500	THNENMF	ACTCACAACGAAAACATGTTC	2872	0	2872
501	RNLDLTH	CGTAACTTGGACTTAACGCAC	2871	0	2871
502	RDNVEST	AGGGACAACGTGGAATCAACA	2868	1357	1511
503	NVVSLAT	AATGTTGTGAGTCTGGCTACT	2864	1707	1157
504	REMGQNA	CGTGAGATGGGGCAGAATGCT	2858	2349	509
505	AVVSAGP	GCGGTGGTGTCTGCTGGGCCG	2855	0	2855
506	LTGISLV	CTTACAGGAATATCTCTCGTT	2853	1470	1383
507	VLTVGSV	GTACTCACGGTCGGGAGCGTG	2853	2682	171
508	HRDSAEP	CACAGGGACTCGGCGGAACCC	2851	2000	851
509	VAALGMS	GTTGCTGCTTTGGGTATGTCT	2850	0	2850
510	TTSENLM	ACGACGTCGGAGAATCTTATG	2848	2848	0
511	YTAGSQA	TACACTGCTGGCAGTCAAGCC	2845	1405	1440
512	LSTLLGA	TTGAGTACGCTACTCGGAGCC	2843	0	2843
513	MSISEPR	ATGAGTATCTCTGAACCCCGT	2840	1110	1730
514	VMDHKST	GTCATGGACCACAAATCTACA	2840	2840	0
515	IKSDERL	ATAAAAAGCGACGAACGTTTA	2840	2840	0
516	TTEKHTG	ACCACGGAAAAACACACGGGC	2839	0	2839
517	ASPQGVR	GCTAGTCCGCAGGGGGTTCGT	2838	2000	839
518	PGQHNQA	CCGGGTCAGCATAATCAGGCT	2837	881	1956
519	PNLGNPS	CCGAATCTGGGTAATCCTAGT	2836	2000	836
520	RLTEADR	CGGTTGACTGAGGCGGATCGT	2835	2699	136
521	WNHSSTV	TGGAACCACTCATCAACCGTG	2832	601	2230
522	IGNALLK	ATTGGTAATGCGTTGCTGAAG	2831	2410	420
523	TAADHLR	ACTGCTGCTGATCATTTGAGG	2830	718	2112
524	MVSNDTS	ATGGTTAGCAACGACACTAGC	2828	0	2828
525	IQDSVQF	ATTCAGGATTCGGTTCAGTTT	2827	370	2456
526	MGENLPS	ATGGGGGAGAATCTTCCGAGT	2826	293	2533
527	ADSTQGK	GCTGATTCGACTCAGGGTAAG	2826	1718	1108
528	IPVDMNR	ATCCCCGTCGACATGAACAGG	2825	467	2358
529	SVDSGRL	AGTGTTGATAGTGGGCGGCTT	2825	665	2160
530	SYGDGGV	TCTTACGGGGACGGAGGGGTC	2825	2521	304
531	SHSLIEV	TCTCATAGTCTGATTGAGGTG	2823	744	2079
532	LAGLGVI	CTGGCGGGGCTGGGCGTCATA	2823	623	2200
533	MSVGQSW	ATGTCAGTGGGTCAATCTTGG	2822	676	2146
534	TRDGQLA	ACCAGGGACGGACAACTCGCA	2820	0	2820
535	AQEVARA	GCGCAGGAGGTGGCGCGGGCT	2820	447	2374
536	GSVGVVV	GGTTCGGTGGGTGTGGTTGTG	2818	0	2818
537	GGTLLTV	GGTGGGACGTTGTTGACGGTG	2818	1284	1534
538	ITENVSR	ATCACGGAAAACGTAAGCCGT	2817	2270	546
539	SAGVIMN	TCGGCGGGTGTTATTATGAAT	2817	2287	529
540	AEGLRGQ	GCTGAGGGGCTTCGGGGGCAG	2814	2814	0
541	GTGEIGM	GGGACTGGTGAGATTGGTATG	2813	2813	0
542	VLGAHET	GTACTAGGAGCGCACGAAACA	2812	2000	812
543	MALGYSS	ATGGCGTTGGGGTATAGTAGT	2811	0	2811
544	STVTGGP	AGCACCGTCACGGGCGGACCC	2811	2811	0
545	MQGENNK	ATGCAGGGTGAGAATAATAAG	2810	936	1874
546	AAAQTAT	GCAGCAGCCCAAACCGCAACG	2810	1000	1810
547	VNSGSVL	GTGAATTCGGGTTCTGTGCTG	2808	2536	272
548	HAAGDRS	CATGCGGCGGGTGATCGTAGT	2806	1299	1508
549	PVESQTA	CCCGTTGAAAGCCAAACTGCC	2805	480	2325
550	STIPSLM	AGCACAATACCCTCATTAATG	2801	0	2801
551	KNAGAES	AAGAATGCGGGTGCTGAGAGT	2800	650	2150
552	SPGSDSK	TCTCCTGGTTCTGATTCGAAG	2795	679	2116
553	KVTLEGD	AAAGTCACACTAGAAGGTGAC	2793	2375	418
554	PQGNSSV	CCCCAAGGCAACAGCTCAGTC	2791	2565	226
555	VLGTTTP	GTGCTTGGGACGACTACGCCT	2791	2464	327
556	LSNHGPI	TTGTCTAACCACGGCCCCATA	2791	2791	0
557	KENRVSD	AAAGAAAACAGGGTAAGTGAC	2791	2791	0
558	IGGNSGD	ATTGGGGGGAATAGTGGGGAT	2788	1118	1670
559	GAIGPAT	GGGGCTATTGGTCCTGCTACT	2786	0	2786
560	DTHAKSM	GATACGCATGCTAAGAGTATG	2784	2784	0
561	MNGGHHL	ATGAATGGGGGTCATCATCTG	2783	718	2065
562	AAGLIQN	GCTGCCGGGCTGATACAAAAC	2780	2393	387
563	QARDTKT	CAAGCTCGAGACACCAAAACA	2780	2780	0
564	SSYANEH	AGTTCGTATGCTAATGAGCAT	2779	2659	120
565	VLVSDRA	GTGTTGGTTTCGGATCGTGCT	2778	778	2000
566	WSTDGGS	TGGTCAACGGACGGCGGGAGT	2773	0	2773
567	CRESTCV	TGTCGTGAGTCGACGTGTGTT	2772	2581	191
568	SQAEGPV	AGTCAAGCGGAAGGGCCCGTG	2764	0	2764
569	ALSNDKH	GCGCTTAGTAACGACAAACAC	2764	2208	556
570	LGASVPM	CTTGGTGCTTCGGTTCCGATG	2763	2242	521
571	YSVGDSI	TATTCTGTTGGGGATAGTATT	2762	2000	762
572	QNSTGLW	CAAAACTCCACAGGCCTCTGG	2757	2432	325
573	LVAGQDL	CTGGTGGCGGGGCAGGATTTG	2757	2757	0
574	GLSEGSV	GGCTTAAGCGAAGGCTCAGTA	2756	1401	1355
575	TLAISEM	ACTTTGGCGATTTCTGAGATG	2755	441	2314
576	LVHTTNN	CTAGTACACACAACCAACAAC	2753	2753	0
577	TVVSSTR	ACTGTTGTGTCTTCTACGAGG	2750	473	2277
578	GRGPDLT	GGCAGGGGACCAGACCTCACT	2748	631	2117
579	IQSDHGR	ATCCAAAGTGACCACGGACGC	2748	2748	0
580	QSSEMRD	CAATCGTCCGAAATGCGTGAC	2743	596	2147
581	GSSENVS	GGAAGCTCCGAAAACGTATCT	2740	2000	740
582	KTPGVDP	AAGACTCCGGGGGTGGATCCT	2740	2368	372
583	QADDHGR	CAGGCGGATGATCATGGTAGG	2739	709	2030
584	AYSDGSS	GCTTATAGTGATGGGTCGTCT	2738	1944	794
585	MAASMTN	ATGGCTGCCTCGATGACAAAC	2737	0	2737
586	STIPTLT	AGTACTATTCCTACTCTGACG	2733	0	2733
587	AEVLNAL	GCGGAGGTGCTGAATGCTTTG	2733	2444	289
588	AESLSGL	GCTGAGAGTTTGAGTGGGTTG	2730	1791	939
589	NQGGGLT	AACCAAGGTGGCGGCTTAACA	2730	2730	0
590	AHNGGVQ	GCTCATAATGGTGGTGTTCAG	2727	2587	140
591	MGGSVTI	ATGGGGGGTAGTGTTACGATT	2726	2726	0
592	VSVSMGI	GTTAGTGTGAGTATGGGCATC	2724	578	2146
593	SGVAYER	AGTGGGGTGGCTTATGAGAGG	2722	2274	448
594	PSATQSL	CCGTCTGCGACTCAGTCGTTG	2722	537	2185
595	STGENKD	TCCACGGGCGAAAACAAAGAC	2721	2657	64
596	PTQGTLG	CCTACTCAGGGGACGCTTGGG	2720	720	2000
597	VLSADSV	GTGCTTTCGGCTGATTCTGTG	2720	2720	0
598	LGETLIR	TTGGGGGAGACTCTGATTCGG	2718	2718	0
599	EHLAGVV	GAGCATTTGGCTGGTGTTGTT	2717	2600	116
600	QSDNHGR	CAAAGCGACAACCACGGGCGG	2716	2716	0
601	LSVSQSA	CTGAGTGTTTCTCAGTCGGCG	2714	2384	330
602	SELSLGY	AGCGAATTGAGTCTCGGCTAC	2713	2713	0
603	AEDKANS	GCTGAGGATAAGGCGAATAGT	2712	360	2352
604	STINTLM	TCGACAATAAACACCCTAATG	2711	1556	1155
605	TGMTLGT	ACGGGGATGACGCTGGGTACG	2708	1246	1462
606	LNGGHVL	TTGAATGGGGGTCATGTTCTG	2702	2460	242
607	VVSDAGK	GTGGTGAGTGATGCTGGGAAG	2700	317	2383
608	MNPSNSM	ATGAATCCTAGTAATTCGATG	2697	2572	125
609	TAASIQS	ACGGCCGCAAGCATACAATCC	2696	0	2696
610	RGTEHLM	CGTGGTACTGAGCATTTGATG	2695	219	2476
611	LLADKSV	CTTCTTGCTGATAAGAGTGTG	2695	473	2222
612	PGEHNHA	CCGGGTGAGCATAATCATGCT	2693	2436	256
613	GTTSDTY	GGTACTACGTCGGATACTTAT	2691	2400	291
614	GDISARY	GGTGATATTTCTGCGAGGTAT	2688	2000	688
615	FSVSSLS	TTCTCCGTCTCAAGTTTATCC	2688	688	2000
616	TSDRDQY	ACTAGTGATCGGGATCAGTAT	2688	2339	349
617	AHVHVKE	GCGCATGTTCATGTGAAGGAG	2688	2688	0
618	GRDLSTA	GGTCGGGATCTTTCGACTGCT	2687	680	2007
619	GGGTEFY	GGAGGAGGCACTGAATTCTAC	2683	2683	0
620	PYPSNSH	CCGTATCCGAGTAATTCGCAT	2682	2682	0
621	NLGVGQM	AATTTGGGTGTGGGTCAGATG	2680	2529	151
622	LSPGTDK	CTGTCGCCGGGGACGGATAAG	2680	2362	318
623	GTDRVSR	GGCACAGACAGAGTATCCCGT	2679	2679	0
624	MADGASM	ATGGCGGATGGTGCGTCTATG	2678	587	2091
625	AGISNQT	GCCGGAATCTCTAACCAAACT	2676	2520	156
626	ETQGRQF	GAGACTCAGGGTCGTCAGTTT	2675	284	2391
627	YGSNDLS	TATGGGAGTAATGATCTGAGT	2674	2262	412
628	AADNNRW	GCTGCTGATAATAATAGGTGG	2674	326	2348
629	MPSNGQV	ATGCCGTCTAATGGGCAGGTT	2674	674	2000
630	GFGDGTR	GGCTTCGGAGACGGTACACGC	2674	2674	0
631	RLNEHEA	AGGTTAAACGAACACGAAGCC	2671	2620	51
632	SVKSVTL	AGTGTGAAGAGTGTGACGCTT	2667	2000	667
633	LTDGYTP	CTGACCGACGGTTACACACCG	2667	2357	310
634	SNIGNDR	TCGAATATTGGGAATGATAGG	2666	362	2304
635	KESTLST	AAAGAAAGTACCCTCTCAACA	2666	896	1770
636	RVDPAQL	AGGGTGGATCCGGCGCAGCTT	2666	2000	666
637	MYGESAK	ATGTACGGGGAAAGCGCTAAA	2665	2665	0
638	VAEGGQI	GTGGCGGAGGGTGGGCAGATT	2664	489	2175
639	LTDRVSR	CTAACCGACAGAGTCTCTCGA	2664	0	2664
640	RLDELMI	CGATTGGACGAACTAATGATC	2663	0	2663
641	PVKEYES	CCGGTGAAGGAGTATGAGTCG	2661	1040	1621
642	QGGDSGG	CAAGGGGGAGACTCAGGTGGC	2657	2543	114
643	VHTEAPY	GTTCATACGGAGGCTCCGTAT	2651	0	2651
644	SQELRDR	AGTCAGGAGCTGAGGGATCGT	2650	2516	134
645	VSRENVS	GTCTCGCGTGAAAACGTTTCC	2648	2648	0
646	STDLSEL	TCTACGGATTTGTCGGAGTTG	2645	2501	144
647	GTGIQTR	GGCACAGGAATCCAAACACGT	2643	2000	643
648	ADSDYTE	GCAGACTCCGACTACACAGAA	2642	2000	642
649	VDTSARD	GTCGACACGTCTGCAAGAGAC	2641	0	2641
650	LGNKDGV	TTGGGGAATAAGGATGGTGTT	2641	641	2000
651	REAGTNS	CGGGAGGCTGGGACGAATTCT	2640	2640	0
652	PGATNNP	CCGGGTGCGACGAATAATCCG	2636	1686	950
653	NSISLIN	AACTCTATCAGCCTCATAAAC	2636	2000	636
654	ASSEFKI	GCCTCATCCGAATTCAAAATA	2635	2328	307
655	VTTGSPV	GTTACGACTGGGTCGCCGGTA	2633	2078	555
656	GSTNVNV	GGTAGTACGAATGTTAATGTG	2631	0	2631
657	GDMSGSL	GGGGATATGAGTGGGAGTTTG	2631	2631	0
658	SRTDSGP	AGTCGTACGGATTCGGGGCCG	2630	2000	630
659	EKGSTLV	GAGAAGGGGTCGACGTTGGTG	2629	629	2000
660	GHATDSV	GGTCATGCTACTGATAGTGTG	2628	628	2000
661	VSNGTFV	GTGTCGAACGGAACGTTCGTA	2626	2000	626
662	SAGGSLQ	TCGGCAGGAGGTAGCCTACAA	2626	0	2626
663	HDTSDSV	CATGATACTAGTGATAGTGTT	2626	467	2160
664	AAGVSLN	GCGGCGGGTGTTAGTCTGAAT	2626	2626	0
665	NTVTNIL	AACACCGTCACGAACATCCTC	2624	0	2624
666	KSHSENN	AAATCACACTCAGAAAACAAC	2624	1458	1166
667	RNHDLTH	AGGAATCATGATCTGACTCAT	2624	2624	0
668	VKDGPGT	GTGAAAGACGGACCCGGTACG	2623	2340	283
669	VVVGNVK	GTTGTTGTTGGTAATGTGAAG	2623	2623	0
670	AGGGDTR	GCTGGTGGGGGCGACACACGT	2623	2623	0
671	KSISGEW	AAGAGTATTTCGGGTGAGTGG	2622	622	2000
672	ASADSRS	GCTTCGGCGGATTCTCGTAGT	2620	436	2184
673	SVAQNQT	TCCGTAGCTCAAAACCAAACT	2620	620	2000
674	DRASSDA	GACAGGGCTTCATCAGACGCC	2620	2481	139
675	PVRDTKT	CCGGTGCGTGATACTAAGACT	2620	1696	924
676	GVGNTNI	GGTGTGGGGAATACTAATATT	2619	2466	154
677	GARLTYT	GGAGCCCGCCTCACTTACACA	2619	750	1869
678	TSLGLMV	ACGAGTCTGGGTCTTATGGTG	2618	0	2618
679	KAVDNGL	AAGGCTGTTGATAATGGGCTG	2616	616	2000
680	AHEAGSR	GCTCATGAGGCGGGTAGTCGT	2615	2525	90
681	ASQDRGL	GCTTCGCAGGATAGGGGGTTG	2611	128	2483
682	SVTDIKH	TCTGTTACTGATATTAAGCAT	2609	2000	609
683	ISNGTER	ATATCAAACGGAACAGAACGC	2608	0	2608
684	GHQNGGI	GGGCACCAAAACGGCGGAATC	2608	779	1828
685	GNGTGVI	GGTAATGGGACTGGTGTGATT	2607	2524	83
686	AKTNDSN	GCGAAGACGAATGATAGTAAT	2605	2028	577
687	GMATQTT	GGGATGGCTACTCAGACGACT	2602	0	2602
688	SSDTTLR	AGTTCGGATACTACTTTGCGT	2602	2392	209
689	LVDDKAH	TTGGTTGATGATAAGGCGCAT	2602	2003	599
690	TLAISQP	ACCTTAGCCATATCGCAACCT	2600	2430	170
691	AGFSSQS	GCGGGGTTTAGTTCTCAGTCG	2597	2000	597
692	ILIGTSP	ATTCTTATTGGTACTTCGCCG	2597	356	2242
693	SMESSSR	TCTATGGAAAGCAGTTCGCGT	2596	2278	318
694	ARSEFKT	GCGAGGTCTGAGTTTAAGACT	2595	2595	0
695	NKSDHEF	AACAAATCAGACCACGAATTC	2594	2466	128
696	VEVPTAN	GTTGAAGTGCCAACAGCGAAC	2593	369	2224
697	LLTSAVA	CTGCTTACATCGGCTGTTGCC	2592	2355	237
698	MGGVSNP	ATGGGGGGGGTTAGTAATCCG	2592	592	2000
699	LGDSASP	CTTGGGGATTCTGCTTCGCCG	2587	2000	587
700	MVGGGVS	ATGGTGGGTGGTGGGGTGTCG	2587	587	2000
701	ASQLTQT	GCGTCTCAGCTTACTCAGACT	2587	2476	111
702	LSNMMSV	CTGTCTAATATGATGAGTGTT	2586	2580	7
703	MYVAHSS	ATGTATGTTGCTCATAGTTCG	2585	399	2186
704	THDPIQR	ACTCATGATCCGATTCAGCGT	2585	2322	263
705	HQDRTTL	CATCAGGATAGGACGACGCTT	2584	2000	584
706	GTLERTA	GGGACGTTGGAACGTACGGCC	2581	1389	1192
707	IVDVTAR	ATAGTGGACGTTACTGCTCGG	2580	482	2098
708	IFNTTNT	ATTTTTAATACTACGAATACT	2580	580	2000
709	AKLLDSL	GCAAAACTCCTCGACAGCCTT	2580	1008	1572
710	WDDSKDR	TGGGACGACTCAAAAGACAGA	2579	356	2223
711	MLRGYSQ	ATGCTTAGGGGTTATAGTCAG	2578	0	2578
712	QDGMLTR	CAAGACGGTATGTTGACAAGG	2578	803	1775
713	LANMLNV	CTGGCTAATATGTTGAATGTT	2576	0	2576
714	PYEGAGT	CCGTACGAAGGCGCAGGTACT	2576	450	2126
715	MDGKSPP	ATGGATGGGAAGTCGCCGCCG	2576	2576	0
716	GQAGTYS	GGCCAAGCGGGTACCTACTCG	2575	2575	0
717	MDGKSPT	ATGGACGGAAAAAGTCCAACA	2574	1016	1558
718	VMTVETS	GTGATGACCGTCGAAACCTCG	2574	2250	324
719	VQMTLHK	GTTCAGATGACGCTTCATAAG	2572	0	2572
720	VEWKHPL	GTGGAGTGGAAGCATCCTTTG	2571	1929	642
721	RGAESSE	CGTGGTGCCGAAAGCAGTGAA	2571	571	2000
722	LSNMLSV	CTGTCTAATATGTTGAGTGTT	2570	570	2000
723	ELVATTI	GAGCTTGTGGCTACTACTATT	2570	2000	570
724	LAGLGGP	CTCGCAGGCCTTGGTGGCCCC	2567	373	2194
725	RISHEGT	CGCATATCCCACGAAGGAACT	2567	0	2567
726	TAAGIDR	ACTGCTGCGGGGATTGATCGG	2566	1487	1079
727	FAEVAQA	TTCGCCGAAGTAGCCCAAGCT	2566	0	2566
728	GPAEGQG	GGGCCAGCCGAAGGACAAGGT	2565	0	2565
729	GAADRQI	GGCGCAGCAGACCGACAAATA	2565	2298	266
730	AVSGYTV	GCAGTGTCAGGGTACACGGTT	2564	1754	811
731	IANLADS	ATTGCGAATCTTGCTGATTCG	2564	304	2260
732	TSYDKLV	ACGTCGTATGATAAGTTGGTT	2562	498	2065
733	FQDTIGV	TTTCAGGATACGATTGGGGTG	2562	1161	1401
734	TNGGEGA	ACTAATGGGGGTGAGGGGGCG	2560	0	2560
735	IAQNTPY	ATCGCACAAAACACACCCTAC	2558	1334	1224
736	QVHDTKT	CAAGTCCACGACACAAAAACG	2558	421	2136
737	RLNEHEA	CGTCTGAATGAGCATGAGGCG	2557	1782	775
738	AGSGTEV	GCGGGTTCTGGGACTGAGGTT	2557	1949	608
739	IVIAEIH	ATTGTGATTGCTGAGATTCAT	2554	624	1930
740	QVRETKT	CAAGTTAGGGAAACCAAAACC	2553	2226	327
741	SVNSGLL	AGTGTTAATAGTGGGCTGCTT	2551	2348	203
742	VGVNGSH	GTGGGTGTGAATGGTTCTCAT	2550	2274	276
743	AAAQSAT	GCAGCAGCACAATCGGCAACG	2549	2379	170
744	SKAEGPV	TCGAAGGCTGAGGGTCCGGTT	2548	2000	548
745	AGLQVSI	GCCGGTTTACAAGTCAGCATC	2547	2547	0
746	QNERITV	CAGAATGAGAGGATTACTGTG	2546	2000	546
747	QEKGTST	CAAGAAAAAGGAACCTCGACG	2544	767	1777
748	SHGSDSK	TCGCACGGCTCCGACTCTAAA	2543	2543	0
749	RMENGNT	AGAATGGAAAACGGTAACACC	2542	0	2542
750	LGVEVGA	TTGGGTGTGGAGGTTGGGGCG	2542	482	2060
751	TTGPSNA	ACTACTGGGCCGAGTAACGCC	2542	2000	542
752	RDLDGKY	AGGGACCTTGACGGAAAATAC	2542	2542	0
753	MDTHTNT	ATGGACACCCACACAAACACA	2541	541	2000
754	SLINTGS	TCACTCATCAACACAGGTTCT	2540	540	2000
755	KSISGEW	AAAAGCATCTCTGGCGAATGG	2538	2184	354
756	GVNHAVA	GGTGTTAATCATGCGGTGGCT	2538	2237	301
757	AGEHYQA	GCAGGCGAACACTACCAAGCG	2538	2538	0
758	TTGLTGS	ACGACGGGGCTGACTGGTAGT	2535	2000	535
759	PTQGTLQ	CCGACCCAAGGTACCTTGCAA	2535	2261	274
760	GGTQAVL	GGTGGGACTCAGGCTGTGCTG	2534	2392	142
761	AADVILN	GCTGCCGACGTCATCCTTAAC	2534	2534	0
762	ITTGPGG	ATTACGACGGGTCCTGGGGGT	2533	1242	1290
763	TTLAGPA	ACTACTCTGGCTGGTCCTGCG	2533	2533	0
764	NNGTLPI	AATAATGGTACTTTGCCGATT	2532	754	1779
765	IDSLNSV	ATAGACAGTCTGAACTCCGTC	2529	2387	142
766	GAASSTK	GGCGCAGCATCGTCCACAAAA	2528	0	2528
767	ELRVKDT	GAGCTTAGGGTTAAGGATACT	2528	296	2232
768	MGASATL	ATGGGTGCATCCGCAACCTTG	2527	2000	527
769	YGTVVET	TACGGAACAGTGGTGGAAACG	2527	2000	527
770	GTLVSEL	GGTACGTTGGTGTCGGAGCTG	2522	2000	522
771	ATGTESR	GCAACAGGGACCGAATCAAGG	2520	305	2215
772	NGGIGGF	AATGGTGGGATTGGTGGTTTT	2520	473	2047
773	LADNHGR	CTGGCGGATAATCATGGTAGG	2520	520	2000
774	TSASVSQ	ACTTCTGCTTCTGTTTCTCAG	2518	518	2000
775	GNSGGDF	GGAAACAGCGGTGGGGACTTC	2518	2518	0
776	TYEDLRV	ACTTATGAGGATCTTAGGGTG	2518	2518	0
777	RDASITI	CGAGACGCCTCGATAACAATA	2516	361	2155
778	GAQVNGT	GGTGCACAAGTAAACGGTACA	2516	1595	921
779	RMTGDLT	AGGATGACGGGTGATTTGACT	2514	2190	324
780	ITSEPLP	ATCACATCCGAACCCCTACCT	2513	0	2513
781	TLAISEL	ACGCTTGCTATCAGCGAATTG	2509	2140	369
782	ASLLNKT	GCCAGCTTACTCAACAAAACG	2509	2000	509
783	RDYAEQP	CGCGACTACGCTGAACAACCT	2509	2382	126
784	ARVDTGI	GCGCGTGTAGACACGGGGATA	2508	2000	508
785	EGKTQLQ	GAGGGTAAGACTCAGCTGCAG	2508	2508	0
786	VGNDERP	GTTGGGAATGATGAGCGTCCG	2507	333	2175
787	LSLSKDK	CTGAGTCTTAGTAAGGATAAG	2507	2507	0
788	ISLDATS	ATAAGCCTCGACGCTACATCT	2506	2000	506
789	GTMSPGA	GGTACTATGTCTCCTGGGGCT	2506	2506	0
790	GSGERPV	GGAAGTGGTGAAAGGCCGGTA	2504	2000	504
791	AGEHYQA	GCGGGTGAGCATTATCAGGCT	2504	2504	0
792	RNEGINQ	CGTAATGAGGGTATTAATCAG	2502	2188	314
793	GMGASSK	GGTATGGGGGCGTCTTCTAAG	2502	2389	113
794	QLVAQDR	CAGTTGGTGGCGCAGGATCGG	2500	851	1649
795	TTADIVR	ACGACGGCGGATATTGTTAGG	2498	332	2167
796	YTVTGTI	TACACCGTAACTGGCACAATC	2498	498	2000
797	GNGTGVL	GGTAATGGGACTGGTGTGCTT	2497	2363	134
798	PIHGASS	CCAATACACGGGGCGTCATCT	2496	2001	495
799	DSHASGD	GATAGTCATGCGTCGGGGGAT	2496	2496	0
800	PNERHTV	CCGAATGAGAGGCATACTGTG	2494	1581	913
801	NRLGDRL	AACAGGCTGGGCGACCGACTA	2494	2322	172
802	LLQSLND	CTCCTACAATCGCTGAACGAC	2494	2000	494
803	DRAELRL	GACCGGGCAGAACTAAGGCTT	2493	0	2493
804	RNFSVVL	CGGAACTTCAGTGTAGTACTG	2492	1945	547
805	IAGVPQA	ATTGCGGGGGTTCCGCAGGCG	2492	2491	1
806	EPSLSSP	GAGCCGTCTCTGAGTTCTCCG	2492	492	2000
807	LNGGHVM	TTGAATGGGGGTCATGTTATG	2492	2171	321
808	RDLNSDV	AGGGACCTTAACTCGGACGTC	2491	2274	217
809	PGQHNQA	CCAGGACAACACAACCAAGCC	2490	307	2183
810	GVEGSGM	GGGGTGGAAGGCTCCGGAATG	2490	1263	1227
811	QADNNGR	CAAGCTGACAACAACGGCCGC	2490	2490	0
812	ADAGIMM	GCGGACGCCGGCATCATGATG	2486	553	1933
813	DRADDSR	GATAGGGCTGATGATTCTCGT	2486	2486	0
814	DQTYTSA	GACCAAACATACACAAGCGCG	2485	2485	0
815	GVRDTNI	GGAGTTCGAGACACAAACATA	2483	383	2100
816	MSVATQR	ATGTCAGTCGCGACTCAACGA	2483	483	2000
817	PALEANI	CCGGCTCTTGAGGCTAATATT	2482	1623	858
818	VLNEHVA	GTCCTTAACGAACACGTAGCT	2482	0	2482
819	GLNEHQA	GGTCTGAATGAGCATCAGGCG	2482	0	2482
820	SLDSLTS	AGTTTAGACAGCTTAACCAGT	2482	2345	137
821	WTDRESL	TGGACTGATCGGGAGTCGCTG	2481	2481	0
822	DVGTGAL	GATGTTGGGACTGGGGCGTTG	2481	2481	0
823	VGHVESP	GTAGGCCACGTCGAATCTCCA	2480	0	2480
824	KGSDTAM	AAAGGGTCAGACACAGCCATG	2480	0	2480
825	KLSSEKT	AAGCTTTCGAGTGAGAAGACT	2478	2366	112
826	VGLSRDL	GTTGGGCTGAGTCGGGATCTG	2477	0	2477
827	VSNAVGQ	GTTTCGAATGCTGTGGGTCAG	2477	2477	0
828	LSNHGSV	TTGAGCAACCACGGATCGGTA	2476	394	2083
829	GAPSLGD	GGGGCGCCGTCGTTGGGTGAT	2476	2000	476
830	MNGAHVL	ATGAACGGCGCGCACGTATTG	2475	2475	0
831	NGNMASY	AACGGAAACATGGCAAGTTAC	2472	1620	852
832	IAQMHSS	ATCGCACAAATGCACAGTTCC	2470	606	1864
833	PTTLGHD	CCGACAACTCTCGGACACGAC	2470	2470	0
834	QANMLSD	CAAGCCAACATGCTCTCAGAC	2469	1614	856
835	WANGNTV	TGGGCGAATGGGAATACGGTG	2468	2000	468
836	EEKSASY	GAGGAGAAGTCGGCTTCTTAT	2468	1731	736
837	VSPAASV	GTTAGTCCTGCTGCGAGTGTT	2468	2468	0
838	ARSLGEV	GCGAGGTCGCTTGGGGAGGTT	2467	467	2000
839	MDVSSGP	ATGGATGTGAGTAGTGGTCCG	2465	2000	465
840	ISNYTRL	ATATCTAACTACACGCGGCTT	2464	2000	464
841	PDERLTV	CCTGACGAACGGCTAACGGTT	2463	2463	0
842	TDALKSK	ACCGACGCCCTAAAAAGCAAA	2462	2462	0
843	ATDSTQS	GCCACCGACAGCACTCAAAGC	2462	2462	0
844	SSLLTTA	TCGTCGTTGCTGACTACTGCT	2461	603	1858
845	VLTSPGP	GTTCTGACTTCGCCTGGTCCT	2460	0	2460
846	DSHVSGM	GATAGTCATGTGTCGGGGATG	2459	237	2222
847	NDSAANS	AACGACTCTGCTGCGAACTCC	2459	2459	0
848	ALGVAVA	GCTCTTGGGGTTGCTGTTGCT	2458	0	2458
849	GTAGHMS	GGGACTGCTGGGCATATGTCG	2457	457	2000
850	NNLGDRL	AACAACCTGGGCGACAGGCTC	2456	1937	519
851	LGAGSPN	CTAGGCGCCGGAAGCCCGAAC	2456	2456	0
852	SGSNTGT	TCGGGGTCTAATACGGGTACT	2455	5	2450
853	GVGASEK	GGTGTGGGGGCTAGTGAGAAG	2455	472	1984
854	MSNVGTW	ATGAGTAACGTAGGCACATGG	2455	2000	455
855	IVMAENN	ATCGTAATGGCGGAAAACAAC	2454	0	2454
856	HVDLGTK	CACGTTGACTTAGGCACAAAA	2452	224	2228
857	PNERVTV	CCGAATGAGAGGGTTACTGTG	2452	2373	79
858	DRDTNPY	GACCGAGACACCAACCCATAC	2452	452	2000
859	DGGLPKS	GACGGAGGCTTACCCAAAAGC	2452	1419	1033
860	RISQDGD	AGAATATCCCAAGACGGAGAC	2451	0	2451
861	AVLAGTR	GCGGTTCTGGCGGGGACTAGG	2450	2000	450
862	KASDTPM	AAAGCAAGTGACACGCCCATG	2450	2450	0
863	GNDVGRS	GGGAACGACGTAGGCCGCTCG	2446	0	2446
864	STLSGTD	TCGACGCTGTCTGGTACTGAT	2446	1766	680
865	FSSEQLT	TTTTCGTCTGAGCAGCTTACG	2445	0	2445
866	SHLGDRL	AGTCATCTTGGTGATCGTTTG	2443	2000	444
867	AVKEYQS	GCTGTTAAAGAATACCAATCT	2443	0	2443
868	MGTPTNT	ATGGGTACTCCTACGAATACG	2443	0	2443
869	QSLATGI	CAGTCGCTTGCTACTGGGATT	2442	921	1522
870	PGVAMVS	CCTGGGGTAGCAATGGTATCT	2442	2000	442
871	SAETRNG	TCTGCGGAGACTAGGAATGGG	2441	335	2106
872	EGGYSGR	GAGGGTGGTTATAGTGGGCGT	2440	2000	440
873	ETEASSR	GAGACGGAGGCGAGTTCGCGT	2440	2440	0
874	STHHTST	TCGACGCACCACACCAGTACG	2439	2000	439
875	REMPLSH	AGGGAGATGCCTTTGAGTCAT	2438	2345	93
876	RELQSAA	CGCGAATTACAAAGCGCAGCT	2437	2000	437
877	GSGSGVL	GGTTCTGGGTCGGGGGTGCTG	2437	1925	512
878	GVLTTVT	GGAGTCTTGACCACTGTTACG	2433	0	2433
879	NLQGNAH	AATCTGCAGGGTAATGCTCAT	2432	1160	1271
880	AAISSQT	GCGGCGATTAGTTCTCAGACG	2430	0	2430
881	ETTVSHV	GAGACTACGGTTTCTCATGTG	2428	1376	1052
882	ALTNGQR	GCACTAACCAACGGTCAACGT	2427	2000	427
883	NNNGATS	AATAATAATGGTGCGACTTCT	2426	526	1900
884	IDGKSPP	ATTGATGGGAAGTCGCCGCCG	2425	0	2425
885	PTGTVVT	CCGACTGGGACTGTTGTTACT	2425	425	2000
886	SGEQLRI	TCTGGGGAGCAGCTTAGGATT	2424	1343	1081
887	AVNNVTL	GCTGTGAATAATGTTACTCTT	2424	2000	424
888	LSDLMRS	CTTAGCGACCTCATGAGGTCT	2424	627	1797
889	QYVVTGG	CAGTATGTTGTTACTGGTGGG	2423	2000	423
890	MDGKTPP	ATGGACGGTAAAACTCCCCCT	2421	0	2421
891	IGMDPKA	ATTGGTATGGATCCGAAGGCG	2420	1509	910
892	GVDAVAY	GGAGTGGACGCTGTGGCATAC	2414	0	2414
893	GNQGGTR	GGTAATCAGGGGGGGACGCGT	2414	587	1827
894	ASASSPR	GCCTCAGCATCATCACCTAGG	2413	0	2413
895	GLSPEAR	GGTTTGTCTCCTGAGGCGCGT	2413	0	2413
896	LVTTLHM	TTGGTCACCACACTACACATG	2413	292	2121
897	HAGLGII	CACGCGGGGCTGGGCATAATC	2412	2000	412
898	AILGASS	GCCATACTAGGCGCATCTTCC	2412	2000	412
899	STHDIRV	TCTACTCACGACATACGAGTC	2411	411	2000
900	AEQLSHS	GCAGAACAACTATCCCACAGC	2411	2411	0
901	LHDTLTR	CTGCACGACACATTAACCCGC	2410	2000	410
902	PGEHYPA	CCCGGCGAACACTACCCAGCG	2410	1755	655
903	SSGSGVA	AGTTCTGGGTCGGGGGTGGCT	2410	2410	0
904	MVDSAQL	ATGGTGGATTCGGCGCAGCTT	2407	0	2407
905	SGLVTEL	AGCGGATTGGTAACTGAACTG	2406	0	2406
906	HGHIAQS	CATGGGCATATTGCGCAGTCG	2406	169	2237
907	HTDGSYV	CATACGGATGGGAGTTATGTT	2405	254	2151
908	MAGQPSQ	ATGGCGGGTCAGCCTAGTCAG	2404	404	2000
909	PTQGTPR	CCTACTCAGGGGACGCCTCGG	2402	703	1699
910	AGAAIVA	GCTGGTGCGGCGATTGTTGCG	2402	2393	9
911	VSASTMA	GTTAGTGCTTCGACTATGGCT	2401	0	2401
912	SSDSRTL	TCGTCGGATTCGCGGACGTTG	2400	0	2400
913	LTDAHGI	TTAACGGACGCTCACGGGATC	2398	0	2398
914	TLQGGLS	ACTCTGCAGGGTGGTCTGTCT	2398	0	2398
915	SMSSEIW	TCGATGTCATCCGAAATATGG	2398	226	2172
916	QYVDTGG	CAGTATGTTGATACTGGTGGG	2398	2313	85
917	VSNTSES	GTGTCAAACACCTCCGAATCG	2396	1370	1026
918	IGSAGDR	ATTGGGAGTGCGGGTGATCGT	2396	396	2000
919	ANEDRMS	GCTAATGAGGATCGGATGAGT	2395	2000	395
920	AAESSVR	GCGGCGGAGAGTTCTGTGCGG	2395	395	2000
921	SQSDFPN	TCACAAAGTGACTTCCCCAAC	2394	0	2394
922	VRGEETV	GTTCGTGGGGAAGAAACCGTC	2394	985	1410
923	NNLGDRM	AATAATCTTGGTGATCGTATG	2394	2000	394
924	GNLDLKA	GGAAACCTTGACCTCAAAGCC	2394	752	1642
925	GTKDVSP	GGCACAAAAGACGTGTCACCC	2393	2000	393
926	AIPIAST	GCTATTCCGATTGCGTCTACG	2392	0	2392
927	VSASSVD	GTATCAGCCTCGTCGGTGGAC	2392	2259	133
928	NMDRDHV	AATATGGATCGTGATCATGTG	2390	0	2390
929	SHASDSK	TCTCATGCTTCTGATTCGAAG	2390	261	2130
930	PGSDGGH	CCGGGGTCGGATGGGGGGCAT	2390	1357	1033
931	NLGEVQM	AATTTGGGTGAGGTTCAGATG	2390	2390	0
932	RYFGDAS	CGTTACTTCGGAGACGCGAGT	2389	2000	389
933	AADTTVR	GCCGCTGACACGACAGTACGC	2388	2111	276
934	VTGVESR	GTCACAGGAGTCGAATCTCGA	2387	2000	387
935	ATVSSPR	GCGACCGTATCAAGCCCTAGG	2387	2000	387
936	GGNAGLN	GGTGGTAATGCGGGGCTTAAT	2387	387	2000
937	RNQSDQM	CGGAACCAATCGGACCAAATG	2387	2025	362
938	RHQGTES	AGGCACCAAGGAACAGAATCG	2387	543	1844
939	TTSIPTP	ACGACGTCTATTCCGACGCCT	2386	0	2386
940	TSHLGQS	ACGTCACACCTTGGGCAAAGT	2386	2000	386
941	GVNPAVS	GGTGTTAATCCTGCGGTGTCT	2386	2000	386
942	GSDTTVG	GGTTCGGATACGACGGTTGGT	2385	102	2282
943	DLAQSGR	GATTTGGCTCAGAGTGGGCGT	2385	1796	589
944	GMNEHVA	GGGATGAACGAACACGTCGCC	2384	283	2100
945	VMDHKST	GTTATGGATCATAAGAGTACG	2384	2000	384
946	MSTDTPA	ATGTCGACAGACACGCCCGCG	2381	2381	0
947	AMTVEMP	GCTATGACGGTTGAGATGCCT	2380	0	2380
948	GSRENER	GGCAGCCGCGAAAACGAACGA	2379	1301	1078
949	ATDSQGL	GCTACGGATTCGCAGGGGCTG	2378	2378	0
950	PNERITV	CCGAATGAGAGGATTACTGTG	2377	2000	377
951	TTLSDTA	ACTACTCTGTCTGATACTGCG	2376	0	2376
952	HSTGAEM	CACTCAACAGGCGCCGAAATG	2376	0	2376
953	AVLAAAH	GCGGTGTTGGCTGCGGCTCAT	2376	2376	0
954	STLHSST	TCTACATTGCACTCGAGCACC	2375	2375	0
955	VLSVGVV	GTGCTGAGTGTGGGGGTTGTT	2375	2375	0
956	KEGIATA	AAAGAAGGTATCGCTACCGCA	2374	2000	374
957	MVNHTNT	ATGGTGAACCACACTAACACT	2374	374	2000
958	ESTATLR	GAGTCTACTGCTACTCTTCGG	2372	2003	369
959	AVKEHES	GCCGTCAAAGAACACGAATCC	2372	2000	372
960	RYFGDAS	CGGTATTTTGGGGATGCTTCG	2371	41	2330
961	LDARGDR	CTGGACGCCAGGGGAGACCGT	2371	1868	503
962	PLNKDTR	CCATTGAACAAAGACACTCGG	2370	648	1722
963	FQVDKVM	TTTCAGGTTGATAAGGTTATG	2369	369	2000
964	LTDKITS	CTGACAGACAAAATCACTAGT	2368	1629	739
965	LKPAIEL	CTTAAGCCTGCGATTGAGCTG	2368	519	1849
966	ADSVYAK	GCTGATAGTGTTTATGCTAAG	2368	2274	94
967	VMSSPGP	GTTATGTCTTCGCCTGGTCCT	2367	367	2000
968	ALAISER	GCCCTAGCTATCAGTGAACGT	2367	2367	0
969	VTKEHLA	GTTACTAAAGAACACCTCGCC	2366	1915	451
970	GLTNTNI	GGACTTACAAACACGAACATA	2366	2252	114
971	KQVSMES	AAGCAGGTGTCGATGGAGTCG	2365	2246	119
972	SPSASPN	AGTCCGTCGGCTTCTCCTAAT	2364	2000	364
973	VVVGNVK	GTCGTAGTGGGCAACGTTAAA	2364	2000	364
974	SHGSDTK	TCCCACGGAAGTGACACCAAA	2363	1823	540
975	QSREIKI	CAGAGTAGGGAGATTAAGATT	2362	2362	0
976	PALQGNI	CCGGCTCTTCAGGGTAATATT	2361	2361	0
977	TLVGVER	ACACTCGTGGGCGTCGAAAGG	2360	0	2360
978	SGGTMTL	AGTGGGGGTACGATGACGCTG	2360	0	2360
979	DRRTDDS	GATCGTCGTACTGATGATTCT	2359	0	2359
980	NSDNTRL	AATTCGGATAATACTAGGCTG	2357	462	1896
981	ALQSAQV	GCACTACAATCTGCACAAGTT	2356	2000	356
982	NVNPDSL	AACGTAAACCCCGACAGCTTA	2356	2211	145
983	SNGLPAK	AGTAATGGGCTTCCTGCGAAG	2356	2205	151
984	GLNEHVV	GGGCTAAACGAACACGTCGTA	2355	214	2141
985	LVTVHTA	CTAGTCACCGTACACACGGCA	2354	714	1640
986	GVAATNS	GGCGTAGCGGCAACCAACAGC	2354	0	2354
987	QVTDNKT	CAAGTAACAGACAACAAAACG	2354	199	2155
988	VNGVSTI	GTTAACGGAGTATCCACAATC	2354	2169	186
989	PIASSYE	CCTATTGCGTCTAGTTATGAG	2354	2354	0
990	LGESLSR	TTGGGTGAGTCTTTGAGTCGG	2354	2354	0
991	PALAGNF	CCGGCTCTTGCGGGTAATTTT	2353	0	2353
992	RRDASDP	CGGCGAGACGCCTCCGACCCC	2353	2353	0
993	WDNFRFA	TGGGACAACTTCAGATTCGCG	2352	0	2352
994	VIGGVLS	GTGATTGGTGGTGTGTTGAGT	2352	1019	1333
995	ADDNNRW	GCTGATGATAATAATAGGTGG	2352	2000	352
996	LTHSTAV	CTTACCCACAGTACAGCGGTG	2352	352	2000
997	VLSGEVL	GTCTTGTCTGGAGAAGTCCTT	2351	351	2000
998	SVVADKH	AGTGTTGTGGCGGACAAACAC	2350	0	2350
999	PGSTDPK	CCTGGGAGTACTGATCCGAAG	2350	2000	350
1000	ASAELGR	GCGAGTGCGGAGCTGGGTCGT	2349	2218	131

## Sheet: Mouse_DG
Rank	Peptide	Sequence	Combined score	BALB/cJ score	C57BL/6J score
1	REQQKLW	CGTGAGCAGCAGAAGCTTTGG	39151	21151	18000
2	REQQKLW	CGGGAACAACAAAAATTATGG	38000	22000	16000
3	ASNPGRW	GCTTCGAATCCGGGTCGGTGG	24583	4583	20000
4	SLDKPFK	AGTTTGGATAAGCCTTTTAAG	24000	0	24000
5	TLAVPFK	ACTTTGGCGGTGCCTTTTAAG	22000	0	22000
6	TLAVPFK	ACCTTAGCTGTCCCGTTCAAA	22000	0	22000
7	SLDKPFK	TCACTGGACAAACCATTCAAA	21590	0	21590
8	WTLESGH	TGGACTCTGGAGTCTGGTCAT	20534	4228	16306
9	ASNPGRW	GCAAGCAACCCTGGAAGATGG	18000	0	18000
10	REQKKLW	CGTGAGCAGAAGAAGCTTTGG	17695	10175	7520
11	WTLESGH	TGGACGCTCGAATCGGGCCAC	17407	4000	13407
12	REQKKLW	CGGGAACAAAAAAAACTGTGG	16457	7319	9138
13	ERLLVQL	GAGCGGCTGCTTGTTCAGCTG	15513	2000	13513
14	RMQRTLY	CGTATGCAGCGGACTCTGTAT	12453	2000	10453
15	ERLLVQL	GAACGACTTCTAGTCCAACTA	11949	0	11949
16	LGFSPPR	CTTGGATTCTCACCTCCCCGT	11710	0	11710
17	WAISDGY	TGGGCGATTAGTGATGGGTAT	10828	6571	4258
18	TEKLPFR	ACTGAGAAGCTGCCTTTTCGG	10129	0	10129
19	VRGSSIL	GTGCGTGGGTCGTCGATTCTT	9714	7617	2097
20	KLADSVP	AAACTTGCAGACTCAGTGCCC	9356	7144	2212
21	VRGSSIL	GTCCGGGGATCCAGTATCCTG	8449	5059	3390
22	RQQQKLW	AGGCAACAACAAAAATTATGG	8393	2000	6393
23	TVNNDRF	ACCGTTAACAACGACCGATTC	8028	5611	2417
24	TVSENAV	ACGGTTAGTGAGAATGCGGTT	8000	8000	0
25	MSANERT	ATGTCGGCGAATGAGCGTACG	8000	6000	2000
26	RDQQKLW	CGTGATCAGCAGAAGCTTTGG	7761	4813	2948
27	GASNGGT	GGGGCGAGTAATGGTGGGACT	7674	5252	2422
28	TEKLPFR	ACAGAAAAACTCCCCTTCAGA	7548	0	7548
29	ASTATLW	GCCTCAACGGCCACCTTATGG	6807	0	6807
30	VTELTKF	GTGACTGAGCTTACGAAGTTT	6655	4000	2655
31	KEISVSV	AAGGAGATTAGTGTGTCGGTT	6420	6007	413
32	QVAQQGA	CAGGTTGCGCAGCAGGGGGCG	6393	2000	4393
33	GVAGTNT	GGGGTGGCTGGGACGAATACT	6386	6011	375
34	ASAQGAL	GCGTCTGCTCAGGGTGCGCTT	6382	1444	4938
35	QSVDRSK	CAGTCGGTGGATCGTAGTAAG	6293	5197	1096
36	RYVGESS	CGGTACGTCGGAGAAAGCAGT	6252	1422	4830
37	LGHNAGV	TTGGGGCATAATGCTGGTGTT	6239	2003	4237
38	RAAGTSA	CGCGCCGCTGGCACCTCAGCA	6000	6000	0
39	VGISSGV	GTTGGTATTTCTTCGGGTGTG	6000	4000	2000
40	VLVSPGP	GTTCTGGTTTCGCCTGGTCCT	6000	4000	2000
41	SGETLRI	TCTGGGGAGACGCTTAGGATT	5977	4000	1977
42	STEGAAL	AGTACGGAGGGGGCGGCTCTG	5954	5715	239
43	SSSGAAR	TCTTCTTCAGGTGCCGCCCGC	5926	5926	0
44	VLASNGP	GTGTTAGCGTCCAACGGGCCG	5898	3269	2628
45	VVQVTGR	GTTGTTCAGGTTACTGGGCGT	5875	5410	465
46	FAVRLSS	TTTGCTGTGCGGTTGTCGTCG	5855	2809	3046
47	LVRDTKT	CTCGTAAGAGACACAAAAACG	5811	5452	359
48	SGESLSR	TCTGGCGAAAGCTTATCTAGG	5804	3804	2000
49	TLANSQR	ACTTTGGCGAATTCTCAGCGG	5746	4000	1746
50	SQEQRAR	AGTCAGGAGCAGAGGGCTCGT	5679	4000	1679
51	SREGGNV	AGCCGAGAAGGAGGGAACGTA	5580	3580	2000
52	LGGSSMG	CTTGGTGGGTCTTCAATGGGG	5565	2612	2953
53	SGSTDKL	TCTGGTTCGACTGATAAGTTG	5556	3264	2292
54	RDQQKLW	CGGGACCAACAAAAACTGTGG	5404	4000	1404
55	RVSEVGS	CGCGTCTCAGAAGTTGGCAGC	5379	5379	0
56	LGFSPPR	CTGGGTTTTAGTCCGCCGAGG	5369	0	5369
57	SPADTRR	TCTCCTGCGGATACTAGGAGG	5338	5338	0
58	LSRGDEM	TTGAGTCGCGGAGACGAAATG	5326	0	5326
59	RMQRTLY	CGAATGCAACGAACATTGTAC	5315	2000	3315
60	IANLAAS	ATTGCGAATCTTGCTGCTTCG	5311	5107	204
61	AGGVRDR	GCGGGTGGTGTTCGTGATCGT	5299	4717	582
62	GSGSGGL	GGGAGTGGATCCGGAGGCTTA	5252	5073	179
63	TLANSER	ACACTCGCCAACTCAGAAAGG	5237	2000	3237
64	VNYSVAL	GTTAATTATTCGGTGGCGCTT	5206	3287	1920
65	KNPGVYT	AAGAATCCGGGGGTGTATACT	5173	1750	3423
66	QREAARI	CAGCGTGAGGCGGCGCGGATT	5173	1534	3639
67	LSQGSQQ	CTATCCCAAGGTAGTCAACAA	5167	5167	0
68	NGSEGDR	AACGGTTCGGAAGGGGACAGG	5157	3157	2000
69	NVGVVQL	AACGTAGGCGTAGTACAACTA	5144	4780	364
70	TLAVPF*	ACTTTGGCGGTGCCTTTTTAA	5135	0	5135
71	HSLQTSA	CACTCATTACAAACCTCTGCG	5096	2682	2414
72	SATDVKH	TCGGCAACAGACGTAAAACAC	5083	5083	0
73	SGANLSY	TCTGGTGCGAATTTGTCTTAT	4985	4271	714
74	KAHDGEV	AAAGCGCACGACGGCGAAGTT	4978	2000	2978
75	KASDTPM	AAGGCTTCTGATACTCCTATG	4840	2000	2840
76	PGEHNKA	CCGGGTGAGCATAATAAGGCT	4838	4743	95
77	NSAADRQ	AATAGTGCGGCTGATCGTCAG	4808	2000	2808
78	FTHGTGT	TTCACGCACGGCACAGGCACA	4789	4000	789
79	LSNHGPI	CTCTCCAACCACGGCCCGATC	4759	3814	945
80	GGASPVR	GGGGGTGCTTCTCCTGTGCGG	4756	4756	0
81	KLTNIGT	AAACTTACCAACATAGGCACG	4723	2000	2723
82	PGSDGRT	CCAGGAAGTGACGGAAGGACG	4719	4000	719
83	AGGGATR	GCCGGTGGAGGCGCCACTCGC	4718	0	4718
84	GTGSTIV	GGTACAGGCTCCACAATCGTA	4716	2942	1774
85	SNGAGYL	TCCAACGGAGCTGGGTACTTA	4714	2000	2714
86	GGTSSGH	GGAGGAACTTCCAGCGGGCAC	4703	4000	703
87	AVLSQNI	GCTGTGTTGTCTCAGAATATT	4696	3737	959
88	REEQKVW	CGTGAGGAGCAGAAGGTTTGG	4694	4000	694
89	PTQGTNR	CCCACACAAGGAACCAACCGC	4690	4000	690
90	VTTVSNV	GTTACGACCGTGAGCAACGTT	4685	2000	2685
91	GNVNGGA	GGTAACGTGAACGGAGGAGCG	4685	0	4685
92	SVDSGRL	TCGGTCGACTCTGGACGTTTG	4679	4000	679
93	LSNHVPV	TTATCCAACCACGTTCCGGTG	4648	2000	2648
94	ASTATLW	GCGTCTACTGCTACTCTTTGG	4647	1574	3073
95	SDKPVNT	TCCGACAAACCAGTCAACACA	4643	3103	1540
96	NVQTVST	AACGTTCAAACCGTCTCAACT	4642	4000	642
97	RTSTDVV	AGAACTTCCACAGACGTGGTA	4611	4000	611
98	KASDTPK	AAAGCGTCCGACACACCGAAA	4602	4474	127
99	VQGPQNG	GTGCAGGGTCCGCAGAATGGT	4600	2000	2600
100	GGTNSGH	GGCGGAACCAACAGCGGCCAC	4599	4000	599
101	GNSGGRF	GGGAATAGTGGGGGTCGTTTT	4598	2000	2598
102	LAGLGGG	CTAGCTGGGCTGGGTGGCGGG	4578	2000	2578
103	QLRDTKT	CAGCTGCGTGATACTAAGACT	4577	3332	1245
104	MGVAGVH	ATGGGTGTTGCTGGAGTTCAC	4572	2000	2572
105	AVPGTYS	GCGGTGCCTGGGACGTATTCT	4567	4000	567
106	MAAKSTP	ATGGCTGCGAAGTCGACGCCG	4558	3666	892
107	QVRDTNT	CAGGTGCGTGATACTAATACT	4555	3848	707
108	LHNLTQD	CTTCATAATCTTACGCAGGAT	4537	2611	1926
109	PGNSASI	CCAGGAAACTCCGCATCGATA	4515	4133	382
110	MGGGTNH	ATGGGAGGTGGGACCAACCAC	4508	4508	0
111	TLANSQR	ACACTAGCCAACAGTCAACGT	4497	2000	2497
112	SAETLRL	TCTGCGGAGACGCTTAGGCTT	4491	4000	491
113	MGGGANP	ATGGGGGGGGGTGCTAATCCG	4488	4000	488
114	GLAETRA	GGGCTTGCTGAGACTAGGGCT	4468	2000	2468
115	AMSSTVG	GCAATGAGTTCCACCGTTGGC	4461	4000	461
116	TGPQVSI	ACTGGGCCGCAGGTTAGTATT	4457	2000	2457
117	SVDNGKR	TCGGTGGATAATGGGAAGCGG	4453	2875	1578
118	NVSRDHS	AACGTCTCCCGTGACCACAGT	4446	4000	446
119	KSNSENS	AAGTCGAATTCGGAGAATAGT	4431	2000	2431
120	VSLNEGH	GTGTCGCTTAATGAGGGGCAT	4422	2000	2422
121	VTADRTT	GTGACTGCTGATCGGACTACG	4397	3818	579
122	VLGGTAG	GTGCTGGGTGGTACTGCGGGG	4385	2000	2385
123	TAVNSTS	ACGGCTGTGAATTCGACTTCG	4385	1947	2438
124	LSLTDVV	CTGAGTTTGACTGATGTGGTT	4384	3943	441
125	PIHGASS	CCGATTCATGGTGCTAGTTCG	4378	4000	378
126	GINAVGP	GGGATTAATGCTGTTGGTCCG	4370	2000	2370
127	GSGTGVA	GGTTCTGGGACGGGGGTGGCT	4367	0	4367
128	RQQQKLW	CGTCAGCAGCAGAAGCTTTGG	4358	1959	2399
129	TGQTEMT	ACGGGGCAGACTGAGATGACT	4341	2000	2341
130	VGNSSGV	GTGGGCAACTCCTCTGGGGTT	4334	2000	2334
131	FNSGTGT	TTCAACAGCGGGACTGGCACA	4333	4000	333
132	KLAEGIR	AAGCTTGCTGAGGGGATTAGG	4328	0	4328
133	GNQGGTR	GGTAATCAGGGGGGGACGCGT	4320	4000	320
134	GSESGVA	GGTTCTGAGTCGGGGGTGGCT	4316	4000	316
135	TSSRPEE	ACTTCTTCTCGGCCGGAGGAG	4312	4312	0
136	RSVGTSA	CGTTCGGTGGGTACTTCGGCG	4312	4000	312
137	AVVLNAL	GCGGTGGTGCTGAATGCTTTG	4302	4000	302
138	RTSTDVV	AGGACGAGTACGGATGTTGTG	4300	4300	0
139	LRNTQLD	TTGCGGAATACTCAGTTGGAT	4284	2000	2284
140	IPPGVPR	ATTCCGCCTGGGGTTCCGCGT	4280	3607	673
141	MNGGHIL	ATGAATGGGGGTCATATTCTG	4268	1339	2930
142	RYVGESS	AGGTATGTGGGGGAGTCTTCG	4251	2642	1610
143	PNGVSVV	CCTAATGGTGTTTCTGTGGTG	4247	3597	650
144	ASLGAYS	GCGTCGCTTGGGGCGTATTCG	4244	3212	1032
145	GSGSVVA	GGTTCTGGGTCGGTGGTGGCT	4238	959	3279
146	MGSNGQV	ATGGGGTCTAATGGGCAGGTT	4236	2000	2236
147	TGVLINS	ACGGGTGTTTTGATTAATTCG	4228	1472	2756
148	LSLTGGV	TTGTCGCTCACCGGGGGAGTC	4208	1210	2998
149	SPEGRNV	TCGCCCGAAGGCCGCAACGTA	4195	4000	195
150	TIPNLSR	ACAATACCGAACTTATCGCGC	4184	2911	1273
151	KNGGHVQ	AAAAACGGTGGGCACGTACAA	4180	4000	180
152	ADLAGSR	GCGGATCTGGCGGGGTCTAGG	4173	4000	173
153	SYGSDSK	TCTTATGGTTCTGATTCGAAG	4164	2830	1334
154	SLGADVG	AGTTTGGGGGCGGATGTTGGG	4164	2000	2164
155	TVLTGSF	ACCGTCCTCACCGGAAGCTTC	4136	4000	136
156	GNSGGRF	GGCAACTCAGGCGGCAGGTTC	4116	2000	2116
157	DRGGSTV	GACCGTGGGGGGTCCACCGTA	4104	1882	2222
158	AGYSGTT	GCAGGTTACTCCGGTACGACG	4104	1803	2301
159	KGSDSPM	AAGGGTTCTGATTCTCCTATG	4085	0	4085
160	DSHVSGY	GACTCGCACGTATCAGGCTAC	4079	0	4079
161	KSHSEYS	AAGTCGCATTCGGAGTATAGT	4071	2000	2071
162	PTQGTHP	CCTACTCAGGGGACGCATCCG	4070	2874	1196
163	LEQSVAR	CTCGAACAATCTGTCGCACGC	4058	4058	0
164	KEIRASV	AAGGAGATTCGTGCGTCGGTT	4056	3266	790
165	NAINRMV	AATGCGATTAATCGTATGGTG	4030	1095	2935
166	KIGENAS	AAAATCGGCGAAAACGCGAGT	4011	2000	2011
167	KMGGGVS	AAGATGGGTGGTGGGGTGTCG	4007	4007	0
168	EVGNVSR	GAGGTGGGGAATGTGTCTCGT	4002	3303	699
169	RVTTHTQ	CGTGTTACTACTCATACGCAG	4000	4000	0
170	AGFSNQT	GCCGGATTCTCGAACCAAACT	4000	4000	0
171	QREAARI	CAAAGGGAAGCTGCACGCATC	4000	4000	0
172	LSLNTKT	CTATCCCTAAACACCAAAACC	4000	4000	0
173	RGGVSSV	CGTGGTGGAGTTTCTAGTGTT	4000	4000	0
174	ENRVNNA	GAAAACAGAGTGAACAACGCA	4000	4000	0
175	SNGGRVE	AGTAACGGCGGACGCGTTGAA	4000	4000	0
176	GVKNTNI	GGCGTCAAAAACACGAACATC	4000	4000	0
177	SDRTHAS	TCGGATCGGACTCATGCGTCG	4000	4000	0
178	GSGSGVL	GGTTCTGGGTCGGGGGTGCTG	4000	4000	0
179	AEGTDGV	GCCGAAGGGACGGACGGCGTC	4000	4000	0
180	GGKGEGP	GGTGGGAAGGGTGAGGGTCCG	4000	4000	0
181	TAVKVSG	ACGGCTGTGAAGGTTAGTGGT	4000	4000	0
182	TTGEGIR	ACTACGGGTGAGGGTATTCGT	4000	4000	0
183	LLASGAK	CTGCTTGCGAGTGGGGCTAAG	4000	4000	0
184	SLGTMTL	TCTCTTGGAACCATGACCCTC	4000	4000	0
185	RSEGTSA	CGTTCGGAGGGTACTTCGGCG	4000	4000	0
186	TNGQASR	ACTAATGGTCAGGCGTCTAGG	4000	4000	0
187	LGHKAGG	TTGGGGCATAAGGCTGGTGGT	4000	4000	0
188	VVAGTYS	GTGGTGGCTGGGACGTATTCT	4000	4000	0
189	SGEQIRL	TCTGGGGAGCAGATTAGGCTT	4000	4000	0
190	RGGVTGE	CGGGGGGGTGTTACTGGTGAG	4000	4000	0
191	VSSEAPL	GTGTCTTCGGAGGCGCCGCTG	4000	4000	0
192	RGPDHKT	AGAGGCCCCGACCACAAAACT	4000	4000	0
193	QAHGGPR	CAGGCGCATGGGGGGCCTCGT	4000	4000	0
194	LLTDKRV	CTTCTTACTGATAAGCGTGTG	4000	4000	0
195	TSPGAGL	ACTTCTCCGGGTGCGGGGCTG	4000	2000	2000
196	LTDSRPV	TTGACGGATAGTAGGCCTGTT	4000	2000	2000
197	RSEVNGV	CGTTCCGAAGTAAACGGTGTG	4000	2000	2000
198	SPGLSIS	AGTCCTGGGCTGTCTATTAGT	4000	2000	2000
199	SGSLVGA	TCAGGGAGCCTAGTTGGTGCC	4000	2000	2000
200	MVDKPSE	ATGGTTGATAAGCCTTCTGAG	4000	2000	2000
201	TPSAFPN	ACTCCGTCGGCTTTTCCTAAT	4000	2000	2000
202	MSLNDGV	ATGAGTTTGAATGATGGGGTT	4000	2000	2000
203	TTEAIVR	ACTACTGAAGCGATCGTCCGC	4000	2000	2000
204	SLVNASF	AGTCTGGTTAATGCTTCGTTT	4000	2000	2000
205	LSNHRPV	CTAAGCAACCACCGACCAGTG	4000	2000	2000
206	GSGSGVL	GGCTCGGGATCAGGTGTACTC	4000	2000	2000
207	AMSSTVG	GCGATGTCGAGTACTGTGGGT	4000	2000	2000
208	GMVTNHV	GGCATGGTTACTAACCACGTT	4000	2000	2000
209	KMGGGVS	AAAATGGGCGGGGGTGTTAGC	4000	2000	2000
210	KSDRGVV	AAGTCGGATCGTGGGGTTGTT	4000	2000	2000
211	QLRDTKT	CAACTTCGCGACACGAAAACG	4000	2000	2000
212	VANGFPR	GTCGCTAACGGCTTCCCCAGA	4000	2000	2000
213	YVNGATE	TATGTGAATGGGGCGACTGAG	4000	0	4000
214	QVTDNKT	CAAGTCACCGACAACAAAACG	4000	0	4000
215	PGHGPER	CCTGGTCATGGTCCGGAGAGG	4000	0	4000
216	MLGQAGG	ATGCTGGGTCAGGCTGGGGGG	4000	0	4000
217	APDSTVR	GCGCCGGATAGTACTGTGCGG	4000	0	4000
218	SHSSDSK	TCTCATAGTTCTGATTCGAAG	4000	0	4000
219	GLHGQSA	GGCCTCCACGGACAATCCGCC	4000	0	4000
220	NLGVGQM	AACTTAGGAGTAGGCCAAATG	4000	0	4000
221	FISSTMR	TTTATTTCTAGTACGATGCGT	4000	0	4000
222	DGTQSGR	GACGGCACACAATCCGGCAGG	4000	0	4000
223	MAGKSSP	ATGGCGGGAAAAAGTTCTCCA	3990	2000	1990
224	LSTGAQM	CTTTCGACGGGTGCGCAGATG	3989	1979	2010
225	NGGSEKR	AATGGTGGTTCTGAGAAGCGT	3981	3293	688
226	EDRSTTP	GAGGATCGGTCGACTACTCCT	3974	3974	0
227	GSVSSTK	GGCTCGGTATCCTCAACAAAA	3974	3974	0
228	KNPGVDP	AAGAATCCGGGGGTGGATCCT	3961	3476	485
229	SPSALPN	TCACCCTCAGCCCTCCCGAAC	3959	2000	1959
230	LPSLTGG	CTTCCGAGTTTGACTGGGGGT	3958	943	3015
231	TDRSDKG	ACTGATAGGTCTGATAAGGGG	3956	1844	2112
232	AQQGSTL	GCTCAGCAGGGGTCTACGCTG	3953	1953	2000
233	VLESNPR	GTGCTTGAGTCGAATCCGCGG	3952	3385	567
234	RIVGSDP	AGGATTGTGGGTAGTGATCCG	3952	0	3952
235	LSMTHGV	CTGAGTATGACTCATGGGGTT	3948	6	3942
236	KLAERIR	AAACTCGCGGAACGTATCCGG	3943	3711	232
237	VSAGLGI	GTCTCGGCAGGTTTAGGAATC	3938	3938	0
238	NSKDVLR	AACTCGAAAGACGTCCTCCGA	3937	3729	208
239	SMQSPST	TCTATGCAGTCGCCTAGTACG	3935	3478	457
240	TLNSATT	ACGCTTAATTCGGCGACTACT	3927	2000	1927
241	SGESLRL	TCTGGGGAGTCGCTTAGGCTT	3924	3924	0
242	QVRDIKT	CAGGTGCGTGATATTAAGACT	3919	2000	1919
243	QGGNAMR	CAGGGTGGGAATGCTATGCGT	3914	1914	2000
244	MLGGGES	ATGTTGGGTGGTGGGGAGTCG	3912	2000	1912
245	PTQGTLR	CCGACACAAGGTACACTACGC	3912	2000	1912
246	VIAGLAI	GTAATCGCCGGACTCGCCATC	3911	3697	214
247	KEISVSV	AAAGAAATCTCTGTATCTGTG	3905	3522	383
248	LSANVRT	CTGTCGGCGAATGTTCGGACT	3904	1861	2044
249	KGSDNPM	AAGGGTTCTGATAATCCTATG	3902	3427	475
250	GAPSGSL	GGAGCTCCGTCAGGATCCCTT	3900	1538	2362
251	TSGNAGL	ACAAGCGGGAACGCGGGCCTC	3899	3899	0
252	REQQKLW	AGGGAACAACAAAAATTATGG	3898	3425	473
253	NVTGVVL	AACGTAACTGGAGTTGTCCTT	3896	2913	983
254	MESVTQG	ATGGAAAGCGTAACCCAAGGA	3884	3884	0
255	TTVKVSP	ACGACTGTGAAGGTTAGTCCT	3876	3876	0
256	GLPDTMA	GGTCTGCCAGACACGATGGCC	3869	0	3869
257	QSQTADA	CAGTCTCAGACGGCTGATGCT	3861	3861	0
258	TLTLSMR	ACACTTACGCTTTCAATGAGG	3854	0	3854
259	GNPGSHS	GGGAATCCGGGTTCTCATAGT	3849	2000	1849
260	SGNQPRM	TCTGGGAATCAGCCTAGGATG	3830	2466	1364
261	SHGSDLK	TCTCATGGTTCTGATTTGAAG	3828	3516	312
262	SLGEGRH	TCGTTGGGTGAGGGTCGGCAT	3816	2000	1816
263	AGISSQP	GCTGGCATCAGCTCACAACCA	3812	3288	524
264	SLGEARP	TCTTTAGGGGAAGCGCGTCCC	3811	3390	421
265	IYSDGSS	ATTTATAGTGATGGGTCGTCT	3807	1426	2381
266	RVSLAVK	AGGGTGTCGCTGGCTGTGAAG	3802	3456	346
267	HGTGNTY	CACGGAACCGGTAACACATAC	3799	2000	1799
268	TSERGSL	ACGAGTGAGAGGGGGTCGCTG	3790	3071	718
269	ASPQVSL	GCGAGTCCGCAGGTGTCGCTT	3789	1789	2000
270	VVQDPGR	GTTGTTCAGGATCCTGGGCGT	3781	3781	0
271	QGGDSGG	CAGGGTGGTGATAGTGGGGGT	3781	2000	1781
272	TADARAL	ACAGCGGACGCGCGCGCTTTG	3778	3778	0
273	TNGHSQV	ACTAACGGACACAGCCAAGTC	3763	1456	2307
274	RNQAEEM	CGTAACCAAGCCGAAGAAATG	3762	3762	0
275	VAVSSNK	GTTGCTGTTTCTTCGAATAAG	3759	1551	2208
276	KTAQVQP	AAAACCGCTCAAGTCCAACCT	3750	3483	267
277	AVGSDGV	GCTGTGGGTTCTGATGGTGTT	3748	1748	2000
278	LNSSTQR	TTGAATTCTAGTACGCAGCGT	3738	1738	2000
279	QMKSRSD	CAGATGAAGTCTCGTTCTGAT	3727	3470	257
280	SVQITGL	TCTGTGCAGATTACTGGTTTG	3727	1338	2389
281	STLQGVA	AGTACGCTGCAGGGTGTGGCT	3726	3726	0
282	KLAEGVR	AAGCTTGCTGAGGGGGTTAGG	3723	2000	1723
283	TDKQNAF	ACAGACAAACAAAACGCCTTC	3720	1664	2056
284	REIRVSV	CGAGAAATCAGAGTATCCGTC	3710	1710	2000
285	QVRDAKT	CAGGTGCGTGATGCTAAGACT	3698	2000	1698
286	VEGPTTN	GTCGAAGGGCCTACAACGAAC	3694	0	3694
287	SDRTAVV	AGTGATCGGACGGCGGTTGTT	3693	734	2959
288	QSDNHGR	CAGTCGGATAATCATGGTAGG	3692	3163	529
289	ETQGRQF	GAGACTCAGGGTCGTCAGTTT	3677	3677	0
290	PSVSTLS	CCGTCGGTCAGCACACTGTCG	3676	3367	309
291	RGQSDPA	CGGGGGCAGTCTGATCCGGCG	3652	3652	0
292	AKESGLM	GCAAAAGAATCCGGCCTAATG	3652	0	3652
293	AEGRSAM	GCGGAGGGGAGGAGTGCTATG	3648	2000	1648
294	RLNEHVA	CGGTTGAACGAACACGTTGCC	3640	2000	1640
295	TGASTFV	ACCGGAGCCAGTACATTCGTA	3640	1690	1950
296	ALIRDNV	GCTCTGATTCGTGATAATGTT	3628	2000	1628
297	PHAATPG	CCTCATGCTGCGACTCCTGGG	3625	1625	2000
298	RSAGTSS	CGTTCGGCGGGTACTTCGTCG	3624	3624	0
299	SKAEGPV	TCGAAGGCTGAGGGTCCGGTT	3620	3620	0
300	LSLRDGV	CTCTCGCTCCGGGACGGAGTC	3619	2000	1619
301	TVSEQPR	ACGGTTTCGGAGCAGCCGCGT	3616	3616	0
302	LSLGSQL	CTGTCTCTGGGGTCGCAGCTG	3606	1380	2226
303	NGTAGDR	AACGGAACCGCAGGGGACCGC	3604	3347	257
304	VQVSSVA	GTTCAGGTTTCTTCTGTGGCT	3601	1601	2000
305	SDGKTHP	TCGGATGGTAAGACTCATCCG	3601	1190	2411
306	NEPSVNT	AACGAACCCTCGGTAAACACG	3599	3599	0
307	DVADSKR	GATGTTGCTGATTCTAAGCGT	3590	3097	493
308	GVAGTYS	GGCGTCGCAGGTACCTACAGT	3583	3583	0
309	NIKDVNR	AATATTAAGGATGTTAATAGG	3577	2000	1577
310	DLVLLHR	GATCTTGTTTTGTTGCATAGG	3568	0	3568
311	SNGTVTI	TCAAACGGGACTGTAACAATA	3559	3230	329
312	LANTLSV	CTGGCTAATACGTTGAGTGTT	3556	3556	0
313	PTQVTLR	CCTACTCAGGTGACGCTTCGG	3548	3548	0
314	ILGGLAV	ATATTGGGCGGCCTAGCCGTG	3529	1529	2000
315	TAVHSAS	ACGGCTGTGCATTCGGCTTCG	3526	3141	385
316	TSLSQDR	ACGAGTTTGTCGCAGGATAGG	3524	0	3524
317	LDTTARL	CTTGATACTACTGCTCGTCTT	3517	1517	2000
318	GASDQLS	GGTGCTTCGGATCAGCTTTCT	3514	3514	0
319	EKVAPTP	GAGAAGGTTGCTCCGACGCCT	3514	2000	1514
320	AAGGQVL	GCGGCGGGTGGGCAGGTTCTG	3512	3512	0
321	PGDRSPS	CCGGGTGATCGTTCGCCTTCT	3508	3508	0
322	DALSRMA	GACGCATTGTCACGTATGGCT	3498	0	3498
323	TAGQVSK	ACTGCGGGTCAGGTGTCTAAG	3495	0	3495
324	LAKDSGG	TTGGCTAAGGATTCTGGGGGG	3488	1163	2325
325	SAGRADL	AGTGCAGGTAGAGCCGACCTC	3482	3482	0
326	TTAAIVS	ACAACAGCTGCGATAGTATCC	3474	3117	357
327	SMGQKEL	AGCATGGGCCAAAAAGAACTA	3474	2000	1474
328	PQKGGGV	CCTCAGAAGGGTGGTGGGGTG	3472	2000	1472
329	GAVSSIK	GGGGCCGTGAGTAGTATCAAA	3472	1150	2322
330	LSSGVSK	CTCTCATCGGGTGTATCCAAA	3466	1524	1942
331	SVGLTNG	AGTGTGGGTCTGACGAATGGT	3465	780	2685
332	VKQTDVA	GTTAAGCAGACGGATGTTGCT	3461	3461	0
333	EAVRLSA	GAAGCCGTACGGCTGTCCGCA	3461	1353	2108
334	GTLTSGY	GGCACACTCACGAGCGGATAC	3460	2000	1460
335	KASDTPK	AAGGCTTCTGATACTCCTAAG	3457	3451	6
336	RGGVTGE	CGTGGTGGCGTGACAGGAGAA	3450	3450	0
337	AVLAGYR	GCAGTCCTTGCAGGCTACCGT	3448	3448	0
338	GTYSTSL	GGTACGTACAGCACCAGCCTC	3448	2000	1448
339	TSLGLVV	ACATCTCTTGGGTTGGTAGTT	3445	3445	0
340	QVRDTKI	CAGGTGCGTGATACTAAGATT	3445	3445	0
341	SMGQKEL	TCTATGGGGCAGAAGGAGCTT	3437	3247	190
342	KEAPHGV	AAAGAAGCCCCCCACGGTGTA	3431	1077	2354
343	KSLSENS	AAATCATTGTCCGAAAACAGC	3422	3152	270
344	SEVSKGK	AGTGAGGTTAGTAAGGGTAAG	3420	3087	333
345	RTQTDLG	CGGACGCAGACGGATCTTGGT	3414	3414	0
346	TTLGATA	ACGACGTTGGGTGCTACGGCT	3410	2000	1410
347	ITSGTGT	ATTACTAGTGGTACGGGTACT	3408	3290	118
348	QTQTAVR	CAGACTCAGACGGCTGTTCGT	3408	2000	1408
349	LADNHGR	TTGGCTGACAACCACGGCCGT	3407	1407	2000
350	NQINAGV	AACCAAATCAACGCCGGCGTG	3399	1399	2000
351	SHGSDSR	TCTCATGGTTCTGATTCGAGG	3385	2963	421
352	SQKEVAT	AGCCAAAAAGAAGTTGCCACC	3383	3383	0
353	KEGAVYV	AAGGAGGGGGCGGTGTATGTG	3380	1615	1765
354	VSGSISK	GTTTCGGGGAGTATTTCTAAG	3370	1230	2140
355	VSPGKLH	GTCAGTCCTGGCAAACTCCAC	3367	2000	1367
356	GETNTNI	GGGGAAACAAACACCAACATC	3365	3365	0
357	TYGSGPT	ACTTATGGTTCTGGGCCTACT	3362	1362	2000
358	SSGQLGV	TCCTCCGGCCAATTAGGCGTT	3360	2800	560
359	WAISDGY	TGGGCTATATCAGACGGATAC	3360	1931	1429
360	HAEGARS	CATGCGGAGGGTGCTCGTAGT	3356	3356	0
361	SGEALRL	TCTGGGGAGGCGCTTAGGCTT	3355	0	3355
362	SMGIGAV	TCTATGGGGATTGGTGCGGTT	3347	3347	0
363	MVKQQLT	ATGGTCAAACAACAACTCACC	3347	2974	373
364	LTSGQAV	TTGACATCTGGCCAAGCAGTC	3347	1067	2280
365	LSLTNGV	TTGAGCCTTACAAACGGTGTG	3346	3346	0
366	SGANLSI	TCAGGAGCAAACCTCAGCATC	3345	2000	1345
367	SHLNTTP	TCGCATTTGAATACTACTCCT	3342	1999	1343
368	VMSGTSH	GTGATGTCAGGCACGTCTCAC	3339	1339	2000
369	REQQKIW	CGTGAGCAGCAGAAGATTTGG	3332	2296	1037
370	DGQRLGA	GACGGCCAAAGATTAGGTGCG	3331	1848	1483
371	VLASPGH	GTACTAGCGAGTCCGGGACAC	3328	0	3328
372	NSKDGHR	AACTCAAAAGACGGACACCGT	3326	3326	0
373	KNGGHVL	AAAAACGGCGGCCACGTGTTG	3326	3162	164
374	ALSGLAR	GCCCTCTCAGGCTTAGCACGT	3323	2000	1323
375	TSGNAGL	ACTTCTGGTAATGCTGGGCTT	3322	2722	600
376	AGSDYTV	GCTGGTAGTGATTATACTGTG	3321	1325	1996
377	TQIETRR	ACGCAGATTGAGACGAGGCGG	3317	3317	0
378	LISSTQR	TTGATTTCTAGTACGCAGCGT	3313	2000	1313
379	KIAEGIR	AAGATTGCTGAGGGGATTAGG	3310	0	3310
380	PSPGSQL	CCGTCTCCGGGGTCGCAGCTG	3307	0	3307
381	RVESADL	CGCGTAGAATCCGCAGACCTC	3301	2000	1301
382	KGSDSPK	AAGGGTTCTGATTCTCCTAAG	3293	2985	308
383	TVGHADK	ACGGTTGGGCATGCTGATAAG	3290	959	2332
384	VDRSGIP	GTAGACCGTTCTGGAATACCA	3289	0	3289
385	QVRDTKT	CAGGTGCGTGATACTAAGACT	3288	1288	2000
386	RNNVETT	CGTAACAACGTGGAAACAACA	3281	3281	0
387	AVISMTP	GCCGTAATATCTATGACCCCG	3273	1273	2000
388	ATEKAVR	GCGACGGAGAAGGCTGTGAGG	3269	2811	458
389	SADVTAR	AGTGCTGATGTGACGGCGAGG	3267	1267	2000
390	GTGGAVR	GGAACCGGCGGGGCAGTGCGC	3266	2000	1266
391	RTMGDST	CGTACAATGGGCGACTCAACG	3257	3257	0
392	LGDSAKP	CTAGGCGACTCAGCCAAACCT	3257	2000	1257
393	VTQGTSL	GTTACGCAGGGGACTTCTCTG	3252	1435	1817
394	IAVGLTV	ATTGCGGTGGGGCTGACTGTT	3251	0	3251
395	FTPGTAT	TTTACTCCTGGTACGGCTACT	3235	2000	1235
396	LGDSASP	CTTGGGGATTCTGCTTCGCCG	3224	1224	2000
397	VGVPTTN	GTAGGAGTACCCACCACGAAC	3217	1217	2000
398	LLADKRA	CTTCTTGCTGATAAGCGTGCG	3215	1004	2211
399	TDGRGDR	ACGGATGGTCGGGGTGATAGG	3212	779	2433
400	NLIKPFL	AATTTGATTAAGCCTTTTCTT	3209	2000	1209
401	EIALTVH	GAAATAGCACTGACAGTACAC	3207	0	3207
402	NSKDVQR	AATAGTAAGGATGTTCAGAGG	3206	2470	736
403	DLVLLHR	GACTTAGTCCTCCTTCACCGA	3199	0	3199
404	MSVQDRG	ATGTCCGTTCAAGACCGAGGC	3199	0	3199
405	DRSTTVP	GATCGTAGTACGACGGTTCCT	3197	3197	0
406	LSRGSQL	TTAAGTCGCGGTTCACAACTT	3197	2950	247
407	THLSSTR	ACGCATCTGAGTAGTACTCGT	3196	3196	0
408	MNGGHAL	ATGAACGGAGGGCACGCATTG	3193	3193	0
409	SPSAFPI	TCGCCTAGTGCATTCCCAATC	3192	0	3192
410	DYGSTGR	GATTATGGTTCTACGGGGCGG	3185	3185	0
411	QVAQQGA	CAAGTCGCACAACAAGGCGCT	3184	2792	392
412	IGSGVLA	ATTGGTAGTGGTGTTCTTGCT	3184	0	3184
413	VGHGGVD	GTGGGTCATGGTGGTGTGGAT	3176	1176	2000
414	AVGSTVK	GCGGTTGGGTCGACGGTGAAG	3170	3170	0
415	SGEQLRI	TCTGGGGAGCAGCTTAGGATT	3168	2000	1168
416	RNNVDST	CGGAATAATGTTGATTCTACG	3164	3164	0
417	AVGTAIG	GCGGTAGGCACGGCAATCGGC	3160	2000	1160
418	VAGLGGL	GTTGCGGGTTTGGGGGGGCTT	3154	0	3154
419	RTSAGVV	AGGACGAGTGCGGGTGTTGTG	3151	3151	0
420	FTSGTGN	TTCACGAGCGGAACAGGCAAC	3149	3149	0
421	QREATRI	CAGCGTGAGGCGACGCGGATT	3140	2000	1140
422	LNNPVQV	CTGAATAATCCTGTGCAGGTT	3137	0	3137
423	LISTTLR	TTGATTTCTACTACGCTGCGT	3136	0	3136
424	GGTVSGH	GGAGGGACTGTATCTGGACAC	3134	2000	1134
425	AGTLYAR	GCGGGGACTCTGTATGCTCGT	3134	2000	1134
426	GQSSNLH	GGACAAAGTAGCAACTTGCAC	3132	0	3132
427	DVSGSVI	GACGTAAGCGGCTCCGTAATC	3130	2000	1130
428	KLAEGVR	AAATTGGCAGAAGGAGTCAGA	3123	2000	1123
429	SGLQVSI	TCAGGATTGCAAGTGTCGATA	3120	3120	0
430	QTGAIVV	CAAACAGGAGCAATCGTTGTC	3113	1671	1442
431	LEANVSH	CTGGAAGCTAACGTGAGTCAC	3112	2000	1112
432	ALSGLSK	GCTCTTTCTGGTCTTTCTAAG	3108	0	3108
433	MGKQTTL	ATGGGGAAGCAGACTACGCTG	3107	2664	443
434	HHSQYGA	CACCACTCGCAATACGGCGCT	3106	0	3106
435	TGLQGSI	ACCGGCCTTCAAGGATCTATA	3101	3101	0
436	LISGEKT	TTGATTTCTGGTGAGAAGACG	3101	2000	1101
437	RSASGNE	CGGAGTGCTAGTGGTAATGAG	3099	3099	0
438	SEKSVPL	TCCGAAAAAAGCGTACCACTG	3097	2000	1097
439	VLDSRSP	GTTCTGGATAGTAGGAGTCCG	3096	2423	673
440	QGGNSGR	CAAGGAGGCAACTCAGGTAGG	3095	1095	2000
441	SAVASGK	TCGGCGGTGGCGTCGGGTAAG	3094	2000	1094
442	AQGPQTG	GCGCAGGGTCCGCAGACTGGT	3092	1092	2000
443	MNVGNVL	ATGAACGTTGGGAACGTGCTC	3092	0	3092
444	VLGGTGK	GTCCTCGGAGGTACCGGTAAA	3089	2941	148
445	KSHSEIS	AAATCCCACAGTGAAATCAGC	3088	0	3088
446	SDSRVSY	AGTGACTCCCGAGTATCGTAC	3087	0	3087
447	YTAGSMA	TATACGGCGGGGTCTATGGCG	3086	1086	2000
448	TRFDGSG	ACGCGTTTTGATGGTTCGGGT	3084	1084	2000
449	QREAERI	CAGCGTGAGGCGGAGCGGATT	3077	2000	1077
450	KNPAVDP	AAAAACCCCGCAGTCGACCCG	3076	3076	0
451	FSSETLT	TTCAGCTCCGAAACCTTGACC	3072	1594	1478
452	YGNSGVI	TACGGCAACTCGGGGGTCATA	3062	694	2369
453	KNPGADP	AAAAACCCTGGTGCCGACCCC	3058	3058	0
454	LAIAGTM	CTTGCTATTGCGGGGACTATG	3057	0	3057
455	SNLGNTS	TCGAATCTGGGTAATACTAGT	3052	1052	2000
456	PIQLGQA	CCGATTCAGTTGGGTCAGGCT	3051	2000	1051
457	KTETGYE	AAGACTGAGACTGGTTATGAG	3051	2000	1051
458	VTKVSHV	GTCACAAAAGTAAGTCACGTC	3046	2000	1046
459	AGGGVPR	GCAGGAGGCGGCGTCCCACGT	3043	1875	1168
460	ADKGGVA	GCTGATAAGGGGGGTGTGGCT	3042	2903	139
461	SEGISRY	TCAGAAGGCATATCTCGGTAC	3040	0	3040
462	LDHGGVD	CTCGACCACGGAGGAGTAGAC	3038	2000	1038
463	NEQSVKT	AACGAACAAAGCGTTAAAACC	3037	2000	1037
464	SARDMTR	AGCGCCCGCGACATGACTCGT	3034	2000	1034
465	TSVGMQV	ACGTCGGTTGGGATGCAGGTT	3033	738	2295
466	VQAGKEL	GTGCAGGCTGGTAAGGAGTTG	3033	0	3033
467	NASAGDR	AATGCGAGTGCGGGTGATCGT	3028	3028	0
468	AAGVILK	GCGGCGGGTGTTATTCTGAAG	3028	3028	0
469	SGAEGGR	TCTGGTGCTGAGGGTGGTCGG	3028	3028	0
470	NRQEHSN	AACCGCCAAGAACACAGCAAC	3028	2000	1028
471	AADGSVR	GCCGCAGACGGAAGTGTTAGG	3028	2000	1028
472	SGANLSM	TCTGGTGCGAATTTGTCTATG	3027	1027	2000
473	HSSGWTS	CACTCGAGTGGATGGACCAGC	3022	0	3022
474	NLGVVQP	AATTTGGGTGTGGTTCAGCCG	3022	0	3022
475	HSTGAEK	CATTCGACGGGTGCGGAGAAG	3020	3020	0
476	NLSISER	AATTTGTCGATTTCTGAGCGG	3018	0	3018
477	TNLADTA	ACTAATCTGGCTGATACTGCG	3013	2000	1013
478	RSSGTSA	AGATCATCCGGGACCTCAGCA	3011	3011	0
479	KNGGHVL	AAGAATGGGGGTCATGTTCTG	3010	788	2222
480	GSSGGHF	GGAAGCTCGGGTGGACACTTC	3005	2000	1005
481	ISHSESV	ATTAGTCATTCGGAGAGTGTG	3005	0	3005
482	VTGVSRV	GTTACGGGTGTGAGTCGTGTG	3003	2000	1003
483	QGGNSGA	CAGGGTGGTAATAGTGGGGCT	3003	0	3003
484	AMPTSGH	GCGATGCCGACGAGTGGGCAT	3000	0	3000
485	TLTNGMP	ACCTTGACCAACGGTATGCCA	2999	0	2999
486	SHGTDSK	TCCCACGGAACGGACAGTAAA	2998	2998	0
487	WSDRESR	TGGTCTGACCGCGAATCTAGG	2997	1759	1238
488	KEIRVSV	AAAGAAATAAGGGTCTCCGTG	2992	2992	0
489	FAGVTQA	TTTGCGGGGGTTACGCAGGCG	2989	0	2989
490	DSHVSGV	GACTCTCACGTATCCGGAGTG	2988	1654	1334
491	LLKESTP	CTCCTTAAAGAAAGTACACCT	2984	0	2984
492	ADREVRY	GCGGATCGGGAGGTGCGTTAT	2982	0	2982
493	MNGGHGL	ATGAATGGGGGTCATGGTCTG	2980	2000	980
494	SLRDVEG	TCGCTGCGTGATGTGGAGGGT	2979	2000	979
495	SKSGVVA	AGTAAGTCTGGTGTGGTGGCG	2979	1575	1404
496	RNEGSVP	CGAAACGAAGGCTCGGTCCCT	2978	2000	978
497	NLQGNAL	AACTTACAAGGCAACGCGCTA	2977	2000	977
498	YSTTAGM	TATTCGACTACGGCTGGTATG	2973	0	2973
499	AADGSVR	GCGGCGGATGGTTCTGTGCGG	2972	2000	972
500	VGNMLSV	GTCGGGAACATGCTATCTGTG	2970	2000	970
501	KEYITAV	AAGGAGTATATTACGGCTGTG	2969	2969	0
502	ANAGMSR	GCGAATGCTGGGATGTCTAGG	2969	2000	969
503	HTVEGAL	CATACGGTTGAGGGGGCGCTG	2967	2000	967
504	NHQSLVN	AACCACCAATCGCTCGTTAAC	2963	2000	963
505	VSGTLLA	GTATCCGGCACGTTACTGGCA	2963	0	2963
506	QSRPDAL	CAGAGTCGTCCGGATGCTCTT	2958	2000	958
507	AGVVNGL	GCGGGGGTGGTGAATGGTTTG	2956	2000	956
508	RGGETSE	CGGGGGGGTGAGACGTCTGAG	2953	2953	0
509	LSLTVGV	CTGAGTTTGACTGTTGGGGTT	2952	2000	952
510	HISSLAM	CACATATCCTCCCTTGCCATG	2951	0	2951
511	AFSGGET	GCCTTCAGCGGTGGTGAAACG	2948	1766	1182
512	LRGTENQ	TTGCGTGGGACGGAGAATCAG	2948	4	2944
513	QSQTAVD	CAATCACAAACAGCAGTCGAC	2946	0	2946
514	ASSATLL	GCGTCTAGTGCTACTTTGTTG	2945	2000	945
515	GQALVSS	GGTCAAGCTTTAGTGTCGAGT	2945	0	2945
516	TAVHSTS	ACGGCTGTGCATTCGACTTCG	2943	2000	943
517	KNPGLDH	AAAAACCCAGGACTAGACCAC	2940	2729	211
518	KSGLLID	AAAAGCGGCCTTCTTATAGAC	2937	2937	0
519	SGVTPLR	TCGGGAGTAACTCCACTCCGT	2931	0	2931
520	REEQKVW	AGAGAAGAACAAAAAGTCTGG	2926	2000	926
521	LSQGSQM	CTTAGTCAAGGATCCCAAATG	2926	2000	926
522	LSLTATS	CTGTCTCTGACGGCTACGTCT	2926	1867	1059
523	KGSDTPK	AAGGGTTCTGATACTCCTAAG	2926	0	2926
524	SKPENAL	TCGAAACCCGAAAACGCACTA	2925	2000	925
525	GGTNSAH	GGGGGTACGAATAGTGCTCAT	2924	2000	924
526	FSTDTLS	TTCAGCACCGACACCTTATCG	2924	0	2924
527	SVDVTAK	AGTGTTGATGTGACGGCGAAG	2917	917	2000
528	VAQGSVV	GTGGCTCAGGGGTCGGTTGTT	2916	2000	916
529	TSGSGTS	ACTTCTGGTTCTGGTACGTCG	2916	0	2916
530	KEVRVSV	AAGGAGGTTCGTGTGTCGGTT	2909	2909	0
531	RVDSVQL	AGAGTTGACTCAGTTCAACTG	2909	2000	909
532	TGVQTAV	ACTGGAGTCCAAACCGCCGTC	2908	2908	0
533	AADSTER	GCGGCGGATAGTACTGAGCGG	2908	2000	908
534	GEAGKYS	GGGGAGGCTGGGAAGTATTCT	2906	2906	0
535	AGGGSPR	GCCGGAGGCGGATCGCCTCGT	2903	2000	903
536	GEAGTNS	GGTGAAGCCGGCACAAACTCG	2902	2000	902
537	RVDSSQI	AGGGTGGATTCGTCGCAGATT	2902	0	2902
538	YTAGSMA	TACACTGCTGGCAGCATGGCC	2901	2000	901
539	MLGAGVS	ATGTTGGGTGCTGGGGTGTCG	2901	1879	1022
540	QADNNGR	CAGGCGGATAATAATGGTAGG	2900	2000	900
541	TLHDKVL	ACCTTGCACGACAAAGTCTTA	2899	2000	899
542	VTKTLPQ	GTGACCAAAACTTTGCCGCAA	2899	0	2899
543	QSLTDRV	CAGAGTTTGACTGATCGGGTT	2897	1290	1607
544	ANRNESD	GCTAATCGTAATGAGAGTGAT	2892	0	2892
545	TSHDTLV	ACGTCGCATGATACGTTGGTT	2886	2886	0
546	SEGLTRY	TCTGAAGGCCTCACCAGGTAC	2884	2884	0
547	SHGADSK	TCACACGGGGCCGACAGCAAA	2879	2615	263
548	VLASTGH	GTCTTGGCGAGCACCGGGCAC	2878	2000	878
549	NHLSDRL	AATCATCTTAGTGATCGTTTG	2874	2874	0
550	MGRTDGL	ATGGGAAGGACGGACGGATTA	2872	927	1945
551	VSTERGT	GTGAGTACTGAGCGGGGGACT	2871	2432	439
552	SGHKAGV	AGTGGTCACAAAGCAGGGGTG	2867	2000	867
553	TSAEYNL	ACGAGTGCGGAGTATAATTTG	2864	2000	864
554	RSSETVA	CGTTCATCTGAAACCGTGGCA	2864	2000	864
555	NALSVKT	AATGCGCTGTCTGTGAAGACT	2860	2860	0
556	KTEQVQP	AAGACGGAGCAGGTGCAGCCG	2860	2000	860
557	RTLHDDT	AGAACACTACACGACGACACG	2859	2000	859
558	QSVSYLK	CAGAGTGTGTCGTATCTGAAG	2859	2000	859
559	ASGSAVA	GCTTCTGGGTCGGCGGTGGCT	2857	2000	857
560	MVTQQLK	ATGGTGACGCAGCAGTTGAAG	2856	0	2856
561	KNSGVDP	AAAAACTCTGGCGTCGACCCA	2854	2854	0
562	GGPAEGR	GGAGGGCCAGCCGAAGGAAGG	2854	2000	854
563	VKTSDRT	GTTAAGACGTCGGATAGGACG	2853	2000	853
564	NGVTLQV	AACGGGGTAACCCTACAAGTA	2853	853	2000
565	LSVSQSA	CTGAGTGTTTCTCAGTCGGCG	2853	0	2853
566	TRLQEGT	ACACGTCTCCAAGAAGGCACC	2848	2000	848
567	LSRGEEI	CTTTCGAGGGGTGAGGAGATT	2847	0	2847
568	SLGNSDH	TCGTTGGGGAATTCGGATCAT	2843	2000	843
569	LAGVAQA	CTAGCTGGCGTGGCTCAAGCT	2839	2839	0
570	NGQTGKH	AATGGGCAGACGGGGAAGCAT	2838	4	2834
571	VVTLGRQ	GTGGTTACTCTGGGTCGTCAG	2836	2000	836
572	LNADTDR	CTAAACGCAGACACTGACCGG	2833	2000	833
573	ASRLPQT	GCGTCTCGGCTTCCTCAGACT	2831	0	2831
574	LTPGSQL	CTGACTCCGGGGTCGCAGCTG	2830	1828	1002
575	KSSDTPM	AAGAGTTCTGATACTCCTATG	2829	2000	829
576	QIQSRSD	CAGATTCAGTCTCGTTCTGAT	2828	2000	828
577	NEIRVSV	AATGAGATTCGTGTGTCGGTT	2828	0	2828
578	LQSGVLT	CTTCAGTCGGGTGTTCTGACT	2828	0	2828
579	LSANVRN	CTATCTGCCAACGTACGTAAC	2826	2826	0
580	ASVSSPH	GCATCGGTCAGCTCCCCACAC	2826	2000	826
581	GGTINGH	GGGGGTACGATTAATGGTCAT	2826	1789	1037
582	SLAGGTP	AGCTTAGCAGGCGGCACGCCG	2822	2000	822
583	IGASVTL	ATTGGGGCTAGTGTTACGCTT	2821	2000	821
584	GYGSGEA	GGTTATGGGTCGGGGGAGGCT	2820	2000	820
585	MQKEGSP	ATGCAGAAGGAGGGGTCGCCG	2817	2000	817
586	LSANLRT	TTATCTGCAAACCTCAGAACG	2814	2000	814
587	LSANVRT	CTCTCTGCAAACGTACGTACA	2813	853	1960
588	ASLLPQP	GCGTCTCTGCTTCCTCAGCCT	2813	0	2813
589	GTGEIGM	GGGACTGGTGAGATTGGTATG	2812	2000	812
590	LGHKPGV	CTAGGTCACAAACCAGGGGTG	2811	2000	811
591	LNLTDGV	CTGAATTTGACTGATGGGGTT	2810	2810	0
592	SEVSKGM	AGTGAGGTTAGTAAGGGTATG	2810	2000	810
593	QSLTHGV	CAGAGTTTGACTCATGGGGTT	2805	2003	802
594	VVQVPAR	GTTGTTCAGGTTCCTGCGCGT	2805	805	2000
595	MNGGHAL	ATGAATGGGGGTCATGCTCTG	2804	2000	804
596	GTLTLAY	GGAACTCTCACGCTGGCCTAC	2804	0	2804
597	GAATSQI	GGGGCAGCAACAAGCCAAATC	2803	2000	803
598	PTQGSLR	CCGACACAAGGATCTCTACGT	2803	2000	803
599	VAGSSIL	GTCGCCGGGAGTAGCATATTG	2803	2000	803
600	MLGGGMS	ATGTTGGGTGGTGGGATGTCG	2802	2000	802
601	GVAGTFS	GGGGTGGCTGGGACGTTTTCT	2801	2000	801
602	TIGHSQV	ACCATCGGACACTCACAAGTC	2799	2000	799
603	QSQKDVG	CAATCGCAAAAAGACGTAGGA	2798	1847	951
604	GGTNSGH	GGGGGTACGAATAGTGGTCAT	2797	2000	797
605	GGVSSTK	GGTGGTGTTTCTTCGACTAAG	2797	192	2605
606	QVRDNNT	CAGGTGCGTGATAATAATACT	2795	2000	795
607	AGGGVPR	GCGGGGGGTGGGGTTCCGAGG	2793	2500	293
608	ASVSSPP	GCGTCGGTAAGTAGTCCCCCG	2793	2000	793
609	MNGSHVL	ATGAATGGGAGTCATGTTCTG	2792	2000	792
610	VQHSQDN	GTGCAGCATTCGCAGGATAAT	2792	2000	792
611	KGASDTL	AAAGGCGCGTCTGACACCCTC	2788	788	2000
612	SMATGVK	TCGATGGCGACGGGTGTTAAG	2788	0	2788
613	SVGSGLL	TCGGTGGGGAGCGGTTTGCTC	2787	2000	787
614	GAGSGVA	GGTGCTGGGTCGGGGGTGGCT	2786	786	2000
615	MGSGERL	ATGGGGTCTGGGGAGCGGTTG	2785	2000	785
616	TGNDVRR	ACCGGCAACGACGTAAGACGC	2785	1797	988
617	PNSGKDY	CCCAACTCAGGCAAAGACTAC	2783	1759	1024
618	LNSSTLR	CTCAACAGTTCTACACTCAGG	2779	0	2779
619	LGHKAGH	TTGGGGCATAAGGCTGGTCAT	2776	2776	0
620	LADSKDR	TTGGCTGATAGTAAGGATCGG	2774	0	2774
621	LENQSLG	CTGGAGAATCAGAGTCTTGGT	2771	0	2771
622	QYVVSGV	CAATACGTCGTCTCTGGCGTT	2769	2000	769
623	MNGGRVL	ATGAATGGGGGTCGTGTTCTG	2767	0	2767
624	LSLTAGV	CTGAGTTTGACTGCTGGGGTT	2764	0	2764
625	FGIASGA	TTTGGTATTGCTAGTGGGGCG	2763	763	2000
626	EGGYSGA	GAAGGGGGGTACTCAGGCGCG	2763	0	2763
627	VTLGATS	GTAACACTCGGAGCGACCAGC	2757	0	2757
628	TGLQVGI	ACTGGGCTGCAGGTTGGTATT	2756	2756	0
629	IYPQSST	ATATACCCGCAAAGCTCGACA	2756	0	2756
630	NANSLME	AATGCGAATTCTTTGATGGAG	2755	0	2755
631	LHDGNTR	TTGCATGATGGGAATACGCGG	2755	0	2755
632	GYGSGLA	GGTTATGGGTCGGGGCTGGCT	2755	0	2755
633	TIGHSQV	ACGATTGGTCATAGTCAGGTT	2754	2630	124
634	VANSGLA	GTGGCGAATTCTGGGCTGGCT	2754	2000	754
635	AGLLNAL	GCGGGGTTGCTGAATGCTTTG	2754	2000	754
636	KNAGHVL	AAGAATGCGGGTCATGTTCTG	2752	2000	752
637	PMSNTHP	CCGATGTCGAATACTCATCCG	2749	2749	0
638	LAGSLPL	CTTGCTGGTTCGCTTCCGTTG	2749	2000	749
639	SRLENIS	AGTAGGTTGGAGAATATTAGT	2748	0	2748
640	HSEGVGR	CATAGTGAGGGTGTTGGGCGG	2744	0	2744
641	GAPINSF	GGAGCACCAATAAACTCTTTC	2742	2000	742
642	GLEPRVP	GGGCTGGAGCCTCGTGTTCCT	2738	0	2738
643	PAREGNF	CCTGCCAGGGAAGGCAACTTC	2736	2000	736
644	AAGGQVL	GCTGCTGGGGGACAAGTCCTC	2735	2735	0
645	TSYDKLV	ACGTCGTATGATAAGTTGGTT	2734	1995	739
646	ELNAVAR	GAACTTAACGCAGTTGCTCGG	2733	2000	733
647	SLRHVEV	AGCCTACGCCACGTTGAAGTC	2725	2000	725
648	AADSSGR	GCGGCGGATAGTTCTGGGCGG	2724	2000	724
649	ANEVKHV	GCGAATGAGGTTAAGCATGTG	2724	2000	724
650	DLAQSGR	GATTTGGCTCAGAGTGGGCGT	2723	2000	723
651	GLAGTNT	GGGCTGGCTGGGACGAATACT	2722	2002	720
652	SPSIGPV	TCGCCTTCTATTGGTCCTGTG	2721	721	2000
653	SVAGLSR	TCTGTTGCTGGTCTTTCTAGG	2721	0	2721
654	ADVHVKV	GCGGATGTTCATGTGAAGGTG	2720	2720	0
655	IVKQGDI	ATTGTTAAGCAGGGTGATATT	2720	2720	0
656	ASASGVA	GCTTCTGCGTCGGGGGTGGCT	2719	0	2719
657	MGGGNIP	ATGGGAGGTGGCAACATACCC	2717	0	2717
658	TPTSSTR	ACACCAACATCCAGCACACGA	2716	2000	716
659	VAEKAMA	GTAGCTGAAAAAGCTATGGCA	2716	0	2716
660	GSGSGAA	GGTTCTGGGTCGGGGGCGGCT	2715	2000	715
661	NMQDGGM	AACATGCAAGACGGCGGCATG	2714	1356	1358
662	QLRDNKT	CAATTACGCGACAACAAAACG	2713	2000	713
663	HAGLGVI	CATGCTGGTCTTGGTGTTATT	2713	0	2713
664	VNVSYRA	GTGAATGTTTCGTATCGTGCT	2712	1101	1611
665	IRNDKGP	ATCCGAAACGACAAAGGGCCT	2711	2711	0
666	ASLAQAV	GCTAGTCTTGCACAAGCAGTT	2710	2000	710
667	TLSHAEL	ACGTTGTCTCATGCTGAGCTG	2710	2000	710
668	TYSDGST	ACCTACTCTGACGGTTCTACC	2710	0	2710
669	REKGVTV	AGAGAAAAAGGGGTCACGGTC	2709	2000	709
670	ENRVYSP	GAGAATCGTGTTTATTCTCCG	2707	0	2707
671	ATQGTLR	GCTACTCAGGGGACGCTTCGG	2706	2000	706
672	KHVDTGA	AAGCATGTGGATACGGGGGCG	2704	0	2704
673	LANKMSD	CTGGCTAATAAGATGAGTGAT	2701	701	2000
674	TLVGVVS	ACCCTCGTGGGGGTAGTCTCT	2699	0	2699
675	GVPGTNS	GGTGTTCCCGGTACTAACTCC	2696	2000	696
676	RTDGADL	CGTACGGATGGTGCGGATCTT	2696	0	2696
677	PTQGTLL	CCGACACAAGGAACTTTGTTG	2691	2000	691
678	SHASDTK	TCTCATGCTTCTGATACGAAG	2690	2690	0
679	AVVSAGP	GCGGTGGTGTCTGCTGGGCCG	2687	2000	687
680	HNPQSLG	CACAACCCTCAATCTCTCGGT	2686	0	2686
681	TSLGIML	ACCAGCCTAGGAATAATGCTT	2683	0	2683
682	RPQGSES	CGTCCTCAGGGTAGTGAGAGT	2682	1880	802
683	AVNNVTL	GCTGTGAATAATGTTACTCTT	2680	2680	0
684	NGSAGNR	AACGGTAGCGCTGGGAACCGC	2679	2679	0
685	VFGETRA	GTTTTTGGTGAGACGCGTGCG	2676	2000	676
686	ASESSPS	GCATCGGAATCAAGCCCATCT	2675	0	2675
687	NSVGASI	AACAGTGTAGGAGCGTCAATC	2674	0	2674
688	DAGNQMG	GATGCGGGGAATCAGATGGGG	2672	2672	0
689	GSGRDGL	GGTAGTGGAAGAGACGGACTG	2671	0	2671
690	STVTGGP	AGTACTGTTACTGGGGGTCCG	2671	0	2671
691	TSYDKMV	ACGTCGTATGATAAGATGGTT	2670	2345	325
692	SGANLSN	TCTGGTGCGAATTTGTCTAAT	2668	2009	659
693	VKSTEGT	GTTAAATCCACGGAAGGAACA	2666	2666	0
694	GKDGHQM	GGGAAGGATGGTCATCAGATG	2666	0	2666
695	LGQKAGV	CTTGGCCAAAAAGCAGGAGTC	2663	2663	0
696	REQQKIW	AGAGAACAACAAAAAATATGG	2663	2000	663
697	AGNLSVK	GCGGGGAATCTGAGTGTGAAG	2661	2661	0
698	SHSLIEV	TCTCATAGTCTGATTGAGGTG	2661	0	2661
699	HVSGASL	CATGTTTCGGGTGCTTCTCTT	2659	0	2659
700	LNLKGVV	TTGAATCTGAAGGGTGTGGTT	2657	2005	653
701	AHEARGD	GCGCACGAAGCACGAGGGGAC	2657	1883	774
702	HANTAGV	CATGCGAATACTGCTGGGGTG	2656	0	2656
703	TGAGGHP	ACGGGTGCTGGTGGGCATCCT	2654	0	2654
704	LSRGQEM	CTGTCACGAGGGCAAGAAATG	2653	2000	653
705	LSNHGHV	CTGAGTAATCATGGGCATGTT	2652	2000	652
706	STHHTST	TCTACACACCACACCTCAACC	2651	2000	651
707	QKISTVQ	CAGAAGATTTCGACTGTGCAG	2651	1536	1115
708	GVRNTNV	GGAGTCCGGAACACAAACGTA	2648	2648	0
709	LTVSLNK	CTAACTGTATCTCTTAACAAA	2647	2000	647
710	LSNNGPV	CTCTCTAACAACGGCCCCGTG	2645	2000	645
711	LNLKGVV	CTTAACCTCAAAGGGGTCGTC	2645	1896	749
712	PKPSHGE	CCGAAGCCTAGTCATGGTGAG	2645	0	2645
713	ETNRGSV	GAAACAAACCGGGGATCCGTA	2644	2000	644
714	NLTSDKV	AATCTGACGTCTGATAAGGTT	2642	2000	642
715	MEDRART	ATGGAGGATAGGGCTCGGACT	2642	0	2642
716	GVAGTNS	GGGGTGGCTGGGACGAATTCT	2641	2010	631
717	SLGQDKL	AGTCTAGGCCAAGACAAATTG	2640	2640	0
718	GVGEGRA	GGCGTCGGGGAAGGACGAGCC	2640	2000	640
719	ASLLPPT	GCATCGCTCTTGCCCCCCACG	2639	0	2639
720	TALVLHK	ACGGCTCTTGTTCTTCATAAG	2638	0	2638
721	AVSDHTV	GCTGTTAGTGATCATACTGTG	2637	2637	0
722	SQSAIPN	AGTCAGTCGGCTATTCCTAAT	2636	0	2636
723	MNGGHLQ	ATGAATGGGGGTCATCTTCAG	2635	2635	0
724	KNGGNVL	AAAAACGGTGGAAACGTGTTG	2635	2000	635
725	GAVSSTT	GGTGCTGTTTCTTCGACTACG	2633	2000	633
726	STLNTST	AGTACTCTTAATACTTCGACT	2631	2000	631
727	RSPNVGQ	AGGTCGCCTAATGTTGGGCAG	2630	2000	630
728	PTQGTFR	CCTACTCAGGGGACGTTTCGG	2630	1831	799
729	NHGSDSK	AACCACGGGTCAGACAGCAAA	2628	2000	628
730	LPSGHLH	CTTCCGAGTGGTCATCTTCAT	2628	2000	628
731	SEKVVAT	TCGGAGAAGGTGGTGGCGACG	2625	2000	625
732	TVPNTVL	ACCGTTCCCAACACAGTCCTG	2625	0	2625
733	LSIGQGH	CTATCCATAGGACAAGGACAC	2625	0	2625
734	TSVLSQV	ACGAGTGTTCTTTCGCAGGTT	2624	2000	624
735	VLSSHGP	GTCTTATCGTCACACGGCCCA	2624	0	2624
736	TSQASSV	ACGTCGCAGGCTTCGTCTGTG	2623	2000	623
737	NRSAGDR	AACCGTTCGGCTGGCGACCGA	2622	2000	622
738	RGGVTTQ	CGAGGAGGAGTAACAACACAA	2622	2000	622
739	SGLKGVN	TCCGGACTAAAAGGTGTTAAC	2622	0	2622
740	STITNLM	AGTACTATTACTAATCTGATG	2619	1884	735
741	KGASVTL	AAGGGGGCTAGTGTTACGCTT	2618	2618	0
742	TSTHEGV	ACTTCAACGCACGAAGGAGTT	2618	2000	618
743	KLGGGVS	AAGTTGGGTGGTGGGGTGTCG	2618	2000	618
744	GLESRVP	GGTTTAGAATCAAGAGTGCCC	2616	2616	0
745	QSLSDGV	CAATCATTAAGCGACGGCGTC	2614	2614	0
746	ADAAHAL	GCGGACGCCGCCCACGCGCTT	2613	0	2613
747	CAGGCEL	TGTGCGGGTGGTTGTGAGCTT	2612	2000	612
748	PGERNNP	CCAGGAGAACGTAACAACCCC	2612	1929	683
749	GVRNTDI	GGAGTTCGGAACACAGACATC	2612	0	2612
750	STLHTSI	AGTACTCTTCATACTTCGATT	2611	0	2611
751	AEVGSNR	GCAGAAGTTGGCTCAAACAGG	2610	0	2610
752	NDRNTSS	AACGACCGAAACACATCAAGT	2608	2000	608
753	GPVSSTK	GGTCCTGTTTCTTCGACTAAG	2608	2000	608
754	VHGTGGA	GTGCATGGTACTGGGGGTGCT	2608	1488	1120
755	VLASSGP	GTATTGGCAAGTTCGGGCCCA	2608	0	2608
756	LAGSISL	CTTGCTGGGTCGATTTCGTTG	2604	2000	604
757	SRTLEET	TCTAGGACGCTTGAGGAGACT	2604	2000	604
758	KEIRVSV	AAGGAGATTCGTGTGTCGGTT	2601	2000	601
759	HAVAGAT	CATGCTGTGGCTGGGGCGACT	2597	2000	597
760	VDHGGVN	GTAGACCACGGCGGGGTTAAC	2595	595	2000
761	TTATIVR	ACCACTGCTACGATCGTACGC	2594	594	2000
762	SGEGLAS	TCGGGTGAGGGGCTGGCTAGT	2593	2000	593
763	TVGLTIA	ACCGTAGGCCTTACTATAGCA	2592	1729	863
764	DYDSGRR	GACTACGACTCTGGACGTAGA	2589	0	2589
765	QGVTVGL	CAGGGGGTTACGGTTGGGCTT	2589	0	2589
766	KSQSENS	AAGTCGCAGTCGGAGAATAGT	2587	2587	0
767	SEGLSRD	TCCGAAGGGCTGTCCAGAGAC	2587	2000	587
768	SGDGTSK	TCGGGTGATGGGACTTCTAAG	2586	2000	586
769	DGSAGDR	GATGGGAGTGCGGGTGATCGT	2586	2000	586
770	TDALTSK	ACGGACGCACTCACAAGCAAA	2583	2000	583
771	QSQTTVG	CAGTCTCAGACGACTGTTGGT	2583	1923	660
772	GSASAVA	GGCAGCGCTTCAGCAGTAGCA	2583	0	2583
773	VTVTMSR	GTCACGGTAACCATGTCACGG	2581	0	2581
774	GVGNTNI	GGCGTAGGTAACACGAACATA	2579	2000	579
775	TIAHSQV	ACGATTGCTCATAGTCAGGTT	2579	0	2579
776	VQGTQTG	GTGCAGGGTACGCAGACTGGT	2578	2000	578
777	LRVTEIL	CTTCGAGTCACTGAAATACTA	2578	0	2578
778	SSSGLVR	AGTTCCTCTGGGCTAGTCCGA	2577	0	2577
779	LSLSKDK	CTATCGTTATCTAAAGACAAA	2574	0	2574
780	TGISVNG	ACCGGCATCTCTGTCAACGGT	2573	2000	573
781	SKSAFPN	TCGAAATCCGCCTTCCCAAAC	2571	2571	0
782	VGNSSGV	GTTGGTAATTCTTCGGGTGTG	2571	2000	571
783	DSHVSGD	GACTCACACGTCTCCGGCGAC	2569	1477	1092
784	KVYDTPM	AAGGTTTATGATACTCCTATG	2568	2000	568
785	GSMENVR	GGGAGTATGGAGAATGTGCGT	2567	2000	567
786	ETTQGSP	GAAACAACGCAAGGCAGTCCC	2565	2000	565
787	KGSGLEI	AAGGGGTCTGGGCTTGAGATT	2561	0	2561
788	TALQVSI	ACTGCGCTGCAGGTTAGTATT	2560	1976	584
789	PTQSDLA	CCTACGCAGTCGGATCTTGCT	2558	2000	558
790	STQTLGE	TCGACTCAGACTTTGGGGGAG	2558	1869	690
791	LSNRGPV	CTTTCTAACAGAGGCCCGGTG	2556	0	2556
792	EHVNVKV	GAGCATGTTAATGTGAAGGTG	2555	2000	555
793	PLKGGGE	CCTCTGAAGGGTGGTGGGGAG	2554	1776	778
794	SHGSVSK	TCTCATGGTTCTGTTTCGAAG	2552	0	2552
795	MLGGGVS	ATGTTGGGTGGTGGGGTGTCG	2549	1365	1184
796	TAVHSTS	ACTGCCGTACACAGCACGTCA	2548	2000	548
797	QADSHGR	CAAGCAGACAGCCACGGCCGT	2548	1815	733
798	ATLKPDY	GCAACGTTGAAACCCGACTAC	2548	0	2548
799	LDTSARV	CTTGATACTAGTGCTCGTGTT	2547	0	2547
800	HTSGTSS	CATACGAGTGGGACGTCGTCG	2544	2000	544
801	TGARDQY	ACAGGGGCGCGTGACCAATAC	2544	1585	959
802	SGETLRL	TCTGGGGAGACGCTTAGGCTT	2544	1566	978
803	VSLSDGV	GTAAGCCTTTCGGACGGTGTG	2542	2000	542
804	AGVVNAL	GCGGGGGTGGTGAATGCTTTG	2541	2231	310
805	DASKLVN	GATGCGAGTAAGCTTGTGAAT	2539	2000	539
806	EIRLSTH	GAAATAAGACTGTCCACCCAC	2539	2000	539
807	MGRTDGL	ATGGGGCGTACTGATGGGTTG	2536	1507	1029
808	TGLLVSI	ACTGGGCTGCTGGTTAGTATT	2536	0	2536
809	KAGLLFD	AAAGCAGGCCTTCTATTCGAC	2532	2000	532
810	SRAEGIK	AGTCGTGCGGAGGGGATTAAG	2532	2000	532
811	NGKVDRD	AATGGGAAGGTTGATCGGGAT	2530	2000	530
812	SPPSSPR	TCTCCGCCGAGTTCGCCGCGT	2530	1806	724
813	NGIAGDR	AATGGGATTGCGGGTGATCGT	2527	2000	527
814	NRASDGI	AACCGAGCTTCTGACGGGATA	2524	2000	524
815	GVELISR	GGTGTTGAGCTGATTTCGCGG	2521	2000	521
816	RVQLSET	CGGGTGCAGCTGTCTGAGACT	2521	2000	521
817	LNYSVSL	TTAAACTACAGTGTAAGCCTC	2520	1067	1454
818	ASVSSKS	GCTAGTGTGTCTTCGAAGAGT	2519	2000	519
819	TPSTGVL	ACTCCTAGTACTGGGGTGCTG	2519	1899	620
820	HANTAGV	CACGCAAACACAGCAGGTGTA	2518	2000	518
821	VVSVLNV	GTGGTGAGTGTGCTGAATGTT	2518	2000	518
822	AHDHVKV	GCGCATGATCATGTGAAGGTG	2518	1558	960
823	SSEGRNV	TCGTCAGAAGGAAGAAACGTT	2517	2000	517
824	NNNGATS	AATAATAATGGTGCGACTTCT	2516	1571	945
825	LSQGSQQ	CTGTCTCAGGGGTCGCAGCAG	2516	5	2511
826	GGTTSGH	GGCGGGACAACGAGCGGGCAC	2515	0	2515
827	TLASQEL	ACTCTGGCGTCGCAGGAGCTG	2514	2000	514
828	ATGTESR	GCGACTGGTACTGAGTCGCGG	2510	2000	510
829	NNANLVI	AATAATGCTAATCTGGTTATT	2510	2000	510
830	STITTLK	TCCACAATAACGACACTTAAA	2509	0	2509
831	QLNSADS	CAGCTGAATTCGGCTGATAGT	2507	1374	1133
832	ETNFGVS	GAGACTAATTTTGGGGTGTCT	2505	0	2505
833	ENVHVKV	GAAAACGTGCACGTTAAAGTC	2500	2000	500
834	AGGGAPM	GCCGGCGGAGGAGCACCCATG	2500	2000	500
835	PNESVRA	CCTAACGAAAGTGTACGGGCA	2498	1811	687
836	LKPGLAD	CTGAAGCCGGGGTTGGCGGAT	2498	0	2498
837	LANRLSV	CTGGCTAATAGGTTGAGTGTT	2497	1615	882
838	FAGIAQA	TTTGCGGGGATTGCGCAGGCG	2493	2000	493
839	RVHSAQH	CGTGTCCACAGTGCTCAACAC	2491	1933	558
840	LSGLRSG	TTGTCTGGTCTTCGTAGTGGT	2490	2000	490
841	SEGLSRL	TCCGAAGGATTATCCCGACTT	2490	2000	490
842	RLLRDES	AGGTTGCTACGAGACGAATCT	2490	0	2490
843	SPSAIPN	TCTCCCAGTGCGATACCGAAC	2488	0	2488
844	VSRGAEL	GTTTCGAGGGGTGCGGAGCTG	2488	0	2488
845	KGSDTPM	AAAGGATCGGACACACCGATG	2487	2000	487
846	VDHGGVM	GTGGATCATGGTGGTGTGATG	2487	2000	487
847	VNAALGI	GTTAATGCTGCGCTTGGGATT	2487	2000	487
848	TMSMGKL	ACGATGTCGATGGGGAAGCTG	2484	2000	484
849	INGGHDL	ATCAACGGAGGCCACGACCTC	2484	2000	484
850	GTGSTIV	GGGACGGGTTCTACGATTGTG	2484	2000	484
851	TNGGHVL	ACTAACGGCGGACACGTGCTC	2484	1444	1040
852	LISSTMR	TTGATTTCTAGTACGATGCGT	2484	1275	1209
853	AGGNGSY	GCAGGAGGAAACGGCTCCTAC	2483	1618	865
854	ITQAAYV	ATTACGCAGGCTGCTTATGTT	2482	2000	482
855	AVLAGSM	GCGGTTCTGGCGGGGTCTATG	2480	2000	480
856	GASGAVL	GGAGCTTCAGGGGCGGTCCTC	2480	0	2480
857	PTATESL	CCTACCGCTACAGAAAGTCTC	2480	0	2480
858	SPQGGLP	TCGCCGCAGGGGGGTCTTCCT	2477	2000	477
859	VRASIVD	GTGAGGGCTAGTATTGTTGAT	2477	2000	477
860	AVKENET	GCGGTGAAGGAGAATGAGACG	2477	2000	477
861	HVSQDHS	CATGTGTCTCAGGATCATTCG	2477	6	2471
862	SKSNDSS	AGTAAGTCTAATGATAGTTCT	2477	0	2477
863	KTEQVQP	AAAACAGAACAAGTCCAACCT	2476	0	2476
864	MTGTAHQ	ATGACGGGTACGGCTCATCAG	2475	1832	643
865	IKQAVYV	ATAAAACAAGCAGTCTACGTA	2474	2000	474
866	IPSGGPR	ATTCCGTCTGGGGGTCCGCGT	2474	2000	474
867	TKPNMVS	ACTAAGCCGAATATGGTGAGT	2472	2000	472
868	NDRNTSS	AATGATAGGAATACGTCTTCG	2471	2000	471
869	TGISVGK	ACCGGGATATCAGTAGGCAAA	2471	1429	1042
870	SEQQKDW	TCTGAACAACAAAAAGACTGG	2470	2000	470
871	LLTSVKV	CTACTAACGTCTGTTAAAGTA	2467	1938	529
872	TTEKVTG	ACGACTGAGAAGGTTACTGGT	2464	0	2464
873	GALSTTK	GGAGCGTTAAGTACAACCAAA	2463	2000	463
874	RTLHDNT	AGGACCCTCCACGACAACACA	2463	2000	463
875	TREHNSI	ACTAGGGAGCATAATTCGATT	2463	2000	463
876	NHITGGV	AACCACATAACAGGCGGGGTC	2463	1819	644
877	SQAQAGY	TCTCAGGCGCAGGCGGGTTAT	2462	2000	462
878	NTSRIGV	AATACGAGTAGGATTGGTGTG	2462	1546	916
879	HVASTAA	CACGTAGCGTCGACCGCGGCT	2461	2000	461
880	IARINSH	ATAGCCAGAATCAACTCCCAC	2459	0	2459
881	LISSTLR	TTGATTTCTAGTACGCTGCGT	2459	0	2459
882	SRLENIV	TCGCGGCTCGAAAACATAGTA	2458	458	2000
883	SPTSSPT	TCTCCGACGAGTTCGCCGACT	2456	0	2456
884	HDGLGVI	CATGATGGTCTTGGTGTTATT	2455	2000	455
885	SDQNGPR	TCTGATCAGAATGGGCCTCGG	2454	2000	454
886	SEQKNVW	AGTGAGCAGAAGAATGTTTGG	2454	0	2454
887	RIVVSVP	CGGATAGTTGTGAGCGTACCC	2452	0	2452
888	QDGPAVK	CAGGATGGGCCTGCGGTGAAG	2450	0	2450
889	KKVITDD	AAGAAGGTGATTACTGATGAT	2449	2000	449
890	MGGVNNT	ATGGGGGGGGTTAATAATACG	2448	0	2448
891	VSSKGEW	GTCAGCAGCAAAGGTGAATGG	2447	2000	447
892	GSGQMDA	GGGAGTGGGCAGATGGATGCT	2444	0	2444
893	MAGKAPP	ATGGCTGGGAAGGCGCCGCCG	2443	0	2443
894	QVRDTMT	CAAGTTCGAGACACAATGACC	2442	2000	442
895	GHVTSGD	GGCCACGTCACATCTGGGGAC	2442	2000	442
896	SEVSKGI	AGTGAGGTTAGTAAGGGTATT	2442	2000	442
897	NRQEHTY	AATCGGCAGGAGCATACGTAT	2442	0	2442
898	YVSTVVG	TATGTTAGTACTGTTGTGGGG	2441	2000	441
899	SNLSVVI	TCTAACCTCTCAGTCGTAATC	2440	2000	440
900	GHPQTTA	GGGCATCCTCAGACTACGGCT	2440	2000	440
901	ESSGNKL	GAGTCTAGTGGTAATAAGCTG	2439	2000	439
902	NFQADGL	AACTTCCAAGCAGACGGACTG	2439	2000	439
903	GTSTLGY	GGCACTTCAACCCTCGGCTAC	2438	2000	438
904	MNVDGRD	ATGAATGTTGATGGGCGTGAT	2438	2000	438
905	QAIEGNF	CAAGCCATCGAAGGGAACTTC	2438	1895	543
906	KSHSENN	AAGTCGCATTCGGAGAATAAT	2438	0	2438
907	VNYSVAL	GTAAACTACAGTGTTGCACTC	2438	0	2438
908	SGSRITV	TCGGGTAGTCGGATTACTGTT	2437	0	2437
909	LSLNDGD	CTATCACTTAACGACGGCGAC	2436	2000	436
910	QGGNSGA	CAAGGGGGGAACTCGGGCGCA	2435	2435	0
911	LSNMLTV	CTGTCTAATATGTTGACTGTT	2435	2000	435
912	AGGGGPR	GCAGGCGGAGGCGGACCACGT	2434	2000	434
913	FDKTGVH	TTTGATAAGACGGGGGTGCAT	2434	2000	434
914	GRSQLQM	GGGCGGTCGCAGTTGCAGATG	2433	2000	433
915	VNAGHGI	GTTAATGCTGGGCATGGGATT	2433	2000	433
916	RILQSGV	CGGATACTCCAATCGGGTGTG	2432	2000	432
917	RTLGIPS	CGGACGTTGGGGATTCCTTCT	2432	0	2432
918	LGGLGGL	CTAGGAGGGCTGGGAGGCTTA	2431	2000	431
919	GIVGSVP	GGGATTGTGGGTAGTGTTCCG	2427	0	2427
920	SSDRLLA	TCTAGCGACAGACTCTTAGCG	2427	0	2427
921	KDVVRGS	AAGGATGTGGTGCGGGGTAGT	2426	2000	426
922	LGHSAEP	CTGGGACACTCAGCAGAACCC	2426	2000	426
923	STIPNLM	AGTACTATTCCTAATCTGATG	2426	0	2426
924	GGTIGGH	GGGGGTACGATTGGTGGTCAT	2425	2000	425
925	VPAGLGR	GTTCCCGCAGGCTTAGGCCGT	2425	0	2425
926	LVHTTNN	CTAGTCCACACGACCAACAAC	2424	2000	424
927	MTSGNLM	ATGACTTCCGGCAACCTCATG	2424	0	2424
928	KESLSGS	AAGGAGTCGCTTTCGGGTTCT	2423	1377	1046
929	LRVTEIL	TTGCGTGTGACGGAGATTCTG	2421	2000	421
930	GHNVGVH	GGTCATAATGTTGGTGTTCAT	2419	2000	419
931	LDKVRPA	TTGGATAAGGTGCGTCCGGCG	2419	2000	419
932	LVANTPT	CTCGTCGCAAACACACCAACC	2418	0	2418
933	SHGSDYK	TCACACGGATCCGACTACAAA	2417	2274	143
934	TVHAPGT	ACCGTTCACGCGCCAGGCACT	2417	2000	417
935	LNGGHVM	CTCAACGGCGGACACGTGATG	2417	2000	417
936	LTLSTGV	CTTACGCTGAGTACTGGGGTG	2417	2000	417
937	VVQVNGR	GTTGTTCAGGTTAATGGGCGT	2416	2007	408
938	RNGVTSS	AGAAACGGAGTAACGAGTTCG	2416	2000	416
939	GSASGEA	GGCTCCGCTTCCGGAGAAGCC	2415	2000	415
940	STQAVYV	AGTACGCAGGCTGTTTATGTT	2415	0	2415
941	SVDNGKR	TCAGTCGACAACGGCAAACGA	2415	0	2415
942	TLHDKVL	ACTCTGCATGATAAGGTGTTG	2414	2000	414
943	NDVRGSN	AACGACGTCAGAGGGTCCAAC	2414	414	2000
944	HMNITVS	CATATGAATATTACGGTTTCG	2413	1975	438
945	TTAAIIR	ACGACGGCGGCTATTATTAGG	2413	0	2413
946	VDHGGVV	GTGGATCATGGTGGTGTGGTT	2412	2000	412
947	QGGYSGV	CAAGGGGGATACTCTGGTGTT	2412	2000	412
948	EPVASTI	GAGCCTGTGGCTTCTACTATT	2411	2000	411
949	LGDTAYS	TTAGGCGACACCGCTTACTCA	2410	0	2410
950	NGSAGDH	AACGGCTCGGCTGGAGACCAC	2409	2000	409
951	TAVHTTS	ACCGCAGTTCACACCACATCC	2409	1911	498
952	TGARDQY	ACTGGTGCTCGGGATCAGTAT	2409	1190	1219
953	NGSAGDH	AATGGGAGTGCGGGTGATCAT	2408	2006	401
954	LAGMGGI	CTTGCGGGTATGGGGGGGATT	2407	934	1474
955	THRDAGV	ACTCATAGGGATGCTGGTGTG	2405	2000	405
956	YREMGGS	TACAGAGAAATGGGCGGCTCC	2405	2000	405
957	ETNLYHA	GAGACGAATTTGTATCATGCT	2404	2000	404
958	SGANSSN	TCTGGTGCGAATTCGTCTAAT	2402	2000	402
959	IVNSREF	ATTGTGAATAGTCGTGAGTTT	2402	1418	984
960	ESLGGPR	GAATCCTTGGGAGGCCCTCGA	2402	0	2402
961	VVDSYNK	GTTGTTGATTCGTATAATAAG	2401	2000	401
962	GGVSSTN	GGAGGAGTCTCGTCTACCAAC	2400	2000	400
963	DALTRLA	GATGCTCTGACGCGGTTGGCG	2400	2000	400
964	SLRAGVP	AGCCTAAGAGCAGGTGTACCG	2400	0	2400
965	MGWGTNP	ATGGGGTGGGGTACTAATCCG	2399	0	2399
966	VESGSLG	GTTGAGAGTGGTTCTCTTGGG	2398	2000	398
967	QGGYSLG	CAAGGGGGATACAGCTTAGGA	2397	1800	597
968	DSKDVHR	GATAGTAAGGATGTTCATAGG	2397	0	2397
969	SANPVAR	TCTGCGAATCCGGTTGCGAGG	2396	2000	396
970	SILSGVS	TCAATATTATCAGGGGTATCC	2396	2000	396
971	HAADVQR	CATGCGGCGGATGTGCAGAGG	2396	2000	396
972	LSRGAEK	CTTTCGAGGGGTGCGGAGAAG	2395	2000	395
973	AEGGAPR	GCAGAAGGGGGCGCCCCTCGG	2395	1733	662
974	SRNGNVV	TCTCGGAATGGGAATGTTGTT	2395	0	2395
975	LVATTLS	CTGGTTGCAACTACCCTTTCT	2394	2000	394
976	AHGHVKV	GCGCATGGTCATGTGAAGGTG	2394	2000	394
977	NAGVAQA	AACGCCGGAGTAGCCCAAGCA	2394	2000	394
978	NRDNVAF	AATCGGGATAATGTTGCTTTT	2394	0	2394
979	SVHSGLL	AGTGTTCATAGTGGGCTGCTT	2393	2000	393
980	RQMGITV	CGGCAGATGGGTATTACTGTT	2393	2000	393
981	LSHIGGL	CTATCACACATAGGAGGCCTA	2392	2000	392
982	GTVTLGY	GGGACGGTGACTTTGGGGTAT	2391	2000	391
983	SYGDGGV	TCTTACGGAGACGGAGGAGTG	2391	2000	391
984	NHVSGSS	AATCATGTTTCTGGTAGTTCT	2391	1253	1138
985	GSRALSS	GGATCACGTGCCCTGTCAAGT	2390	2000	390
986	GLNHVGL	GGCCTCAACCACGTGGGCCTT	2389	2000	389
987	TLTNGMP	ACGCTTACTAATGGGATGCCT	2389	1699	690
988	MGASVTH	ATGGGAGCGTCCGTGACTCAC	2386	1864	522
989	VQQLAIK	GTGCAGCAGTTGGCGATTAAG	2385	0	2385
990	LSNLSNG	CTTAGTAATCTGTCGAATGGT	2384	2000	384
991	IAGVAQS	ATAGCTGGAGTGGCTCAATCA	2384	1960	424
992	EYALTEA	GAGTATGCGTTGACGGAGGCT	2383	0	2383
993	AADSSGR	GCCGCAGACAGCAGTGGCAGG	2383	0	2383
994	ILVDAHT	ATCCTAGTGGACGCGCACACA	2382	2000	382
995	ADVHVRL	GCTGATGTGCATGTGCGTTTG	2382	0	2382
996	YVQAVPS	TATGTGCAGGCGGTTCCTTCT	2381	2000	381
997	ALAQNNM	GCCTTAGCCCAAAACAACATG	2380	2000	380
998	QGGDSGG	CAAGGCGGAGACTCGGGTGGG	2379	2379	0
999	RVEISAK	AGGGTTGAGATTTCTGCGAAG	2379	1802	577
1000	LGRVEHT	TTAGGCAGAGTGGAACACACT	2379	0	2379

## Sheet: Macaque_allCNS_peptiderank
Rank	Peptide	Sequence	k-medoids cluster #
1	PTQGTVR	CCCACACAAGGCACAGTCCGT	128
2	PTQGTFR	CCGACACAAGGAACATTCAGG	128
3	PSQGTLR	CCTTCTCAGGGGACGCTTCGG	128
4	NLGAALS	AACCTTGGGGCTGCCCTATCG	203
5	PKPSHGE	CCTAAACCATCTCACGGAGAA	62
6	PTPGTLR	CCTACTCCGGGGACGCTTCGG	128
7	PTQGTLR	CCTACTCAGGGGACGCTTCGG	128
8	QDGPAVK	CAGGATGGGCCTGCGGTGAAG	260
9	PNQGTLR	CCAAACCAAGGTACTCTACGA	128
10	ESLAGVR	GAATCGTTGGCAGGGGTGCGT	316
11	AADSSAR	GCCGCTGACTCATCGGCCCGT	10
12	SHGSDPK	TCTCATGGTTCTGATCCGAAG	174
13	AAGVIPN	GCCGCCGGAGTGATACCTAAC	179
14	KNPGVDT	AAAAACCCTGGAGTTGACACG	337
15	PAQGTLR	CCGGCGCAAGGAACACTACGA	128
16	GRSQLPM	GGCCGATCACAACTTCCAATG	239
17	VTTLSPV	GTCACGACTTTGAGTCCAGTT	272
18	HSEGVGR	CACTCGGAAGGAGTCGGACGC	134
19	SHGYDSK	TCTCATGGTTATGATTCGAAG	174
20	NQLGELV	AACCAACTCGGCGAACTAGTG	209
21	NGMGDVT	AACGGCATGGGGGACGTTACT	312
22	VGGNVVH	GTTGGTGGTAATGTTGTTCAT	111
23	LVTGMSS	CTTGTTACTGGGATGAGTTCT	22
24	MNVGHVL	ATGAATGTGGGTCATGTTCTG	268
25	MSISEPR	ATGTCTATTAGTGAGCCGCGG	207
26	ALGDALR	GCACTAGGCGACGCATTACGC	191
27	QYAVSGG	CAATACGCAGTGAGCGGCGGT	345
28	VLASLGP	GTTCTGGCTTCGCTTGGTCCT	176
29	GRDLTPA	GGTCGGGATCTTACGCCTGCT	235
30	RIVDSVP	AGGATTGTGGATAGTGTTCCG	120
31	VDHGGVV	GTGGATCATGGTGGTGTGGTT	274
32	ASDAVLR	GCATCCGACGCCGTCCTAAGG	31
33	ILVDAYA	ATACTAGTAGACGCGTACGCT	175
34	PTEGTLR	CCGACAGAAGGCACACTGCGA	128
35	TDALTTK	ACTGATGCGCTTACGACTAAG	145
36	RVDSEKL	AGGGTGGATTCGGAGAAGCTT	146
37	KNPGVDS	AAGAATCCGGGGGTGGATTCT	337
38	RTDGADH	CGCACAGACGGAGCAGACCAC	252
39	LSSTDGV	CTGAGTTCGACTGATGGGGTT	151
40	AVFSSQK	GCTGTATTCTCCAGTCAAAAA	39
41	TVITGAP	ACTGTGATCACTGGCGCCCCC	44
42	LESAAMI	CTGGAGTCGGCTGCTATGATT	41
43	RVLTSDV	CGTGTTCTGACGTCTGATGTG	159
44	PEPRSSY	CCTGAGCCGCGTAGTAGTTAT	204
45	ESRNDVV	GAGTCGAGGAATGATGTTGTT	173
46	RHIADAS	AGACACATAGCGGACGCGTCG	347
47	HAAGASS	CATGCGGCGGGTGCTAGTAGT	46
48	HTLSTGV	CACACCCTAAGCACGGGAGTA	171
49	TVADPRA	ACTGTTGCGGATCCGCGGGCG	296
50	SAGGSLQ	AGTGCTGGTGGGAGTCTTCAG	49
51	MANMLSV	ATGGCGAACATGTTATCGGTG	167
52	SLGEGRH	AGTTTAGGCGAAGGGCGTCAC	90
53	RESLEAL	AGGGAGAGTCTTGAGGCGTTG	270
54	LAGLGGP	CTTGCGGGTTTGGGGGGGCCT	195
55	LSLNDVV	CTGAGTTTGAATGATGTGGTT	173
56	ATDSSVR	GCCACCGACAGCAGTGTCCGT	55
57	STINTLM	AGTACTATTAATACTCTGATG	56
58	LSRDVAV	TTGTCGAGGGATGTGGCGGTT	97
59	QYVVSGA	CAGTATGTTGTTAGTGGTGCG	345
60	LIGAALD	CTAATCGGCGCAGCACTCGAC	203
61	TMANSER	ACGATGGCAAACTCGGAACGC	60
62	GINEHVA	GGGATCAACGAACACGTAGCC	331
63	SNLGETV	TCGAATTTGGGGGAGACGGTT	180
64	GARMVMT	GGTGCGCGGATGGTTATGACT	269
65	AMGGETA	GCGATGGGTGGTGAGACTGCT	185
66	PTHGTLR	CCGACCCACGGTACACTGCGA	128
67	LNGVTIT	CTCAACGGCGTCACCATCACC	305
68	SVSHVVV	TCGGTCTCTCACGTCGTCGTA	202
69	DVVLLTR	GATGTTGTTTTGTTGACTAGG	6
70	VGLLATV	GTCGGTCTCCTTGCAACAGTG	336
71	ASESSTR	GCATCTGAAAGCTCAACACGG	70
72	RVGSSED	CGGGTTGGGAGCTCCGAAGAC	306
73	LRVTENP	CTTCGGGTCACCGAAAACCCC	237
74	VTEHTQF	GTGACTGAGCATACGCAGTTT	162
75	SQAEGSV	TCCCAAGCGGAAGGCAGCGTG	74
76	VLLGINT	GTCCTGCTCGGAATAAACACC	283
77	LDSGIPR	CTCGACTCTGGTATCCCCAGA	134
78	GLGLAAN	GGTTTGGGTTTGGCGGCGAAT	225
79	VMSGTSH	GTTATGTCGGGTACTAGTCAT	238
80	DVAAGYR	GACGTAGCGGCAGGATACCGA	143
81	SIGDLGK	AGTATCGGTGACCTAGGTAAA	137
82	NGSSIGV	AACGGCTCATCTATCGGCGTG	299
83	LERGHMY	CTCGAAAGAGGCCACATGTAC	41
84	ITENASR	ATTACTGAGAATGCGTCGCGG	83
85	VHDSTPL	GTGCATGATTCGACTCCGTTG	325
86	TLALSER	ACCTTAGCCTTATCAGAACGA	85
87	TVDSPMR	ACCGTCGACAGCCCTATGCGA	40
88	STLHTSI	AGTACTCTTCATACTTCGATT	254
89	VGSLTAS	GTGGGGTCGCTTACGGCTAGT	88
90	MAGGTNP	ATGGCAGGTGGCACAAACCCT	195
91	SLSDGSL	TCTCTGTCTGATGGTTCTCTT	90
92	IHFSGDN	ATCCACTTCAGCGGCGACAAC	45
93	TGRVEAA	ACGGGTAGGGTTGAGGCGGCG	333
94	TTAAIVT	ACGACGGCGGCTATTGTTACG	93
95	SIQSEVT	AGCATCCAATCCGAAGTTACC	4
96	DSSGGGT	GACAGCTCAGGCGGGGGCACA	37
97	TMAISDR	ACTATGGCGATTTCTGATCGG	262
98	RVENGGT	CGAGTGGAAAACGGCGGGACC	295
99	REALALT	AGGGAGGCGCTGGCTCTGACG	270
100	IVTPTNT	ATTGTTACTCCTACGAATACG	77
101	LTSDNLA	CTTACCTCAGACAACCTAGCC	280
102	DAPRDGA	GACGCACCCCGCGACGGGGCT	151
103	AVLSQNI	GCTGTGTTGTCTCAGAATATT	102
104	VLLGSNR	GTGCTTTTGGGTAGTAATAGG	283
105	SMAVTAK	AGTATGGCGGTGACGGCGAAG	104
106	WSSELHA	TGGTCTAGTGAGTTGCATGCT	33
107	ENTVSPV	GAAAACACAGTGAGCCCCGTC	272
108	LNMGPLH	CTGAATATGGGTCCTTTGCAT	231
109	GRGTNDH	GGTCGGGGTACGAATGATCAT	225
110	STEYAML	TCTACTGAGTATGCGATGTTG	8
111	MGSNGQV	ATGGGGTCTAATGGGCAGGTT	286
112	LAGSVVV	CTGGCGGGTTCGGTTGTTGTG	111
113	YSMTVTT	TATAGTATGACGGTTACGACT	80
114	VLVGTSL	GTTCTTGTTGGGACGAGTTTG	113
115	MVTPTNR	ATGGTGACACCCACAAACCGC	77
116	VTTLTPV	GTGACTACGCTTACTCCTGTG	272
117	QTGEAAV	CAGACGGGGGAGGCGGCGGTT	116
118	NDRITST	AACGACCGAATAACCTCAACT	157
119	SDGKTHT	TCAGACGGCAAAACCCACACC	33
120	TSLLPQT	ACGTCTCTGCTTCCTCAGACT	292
121	PSLEHLA	CCTAGTCTTGAGCATTTGGCT	349
122	DHGSFAK	GATCATGGTAGTTTTGCGAAG	174
123	PTNGYPL	CCCACAAACGGGTACCCGCTC	341
124	TLTDVVH	ACTCTTACTGATGTGGTGCAT	261
125	LADGSVR	TTAGCAGACGGCTCCGTCCGC	255
126	GGVSSTN	GGTGGTGTTTCTTCGACTAAT	335
127	SHGTDSK	AGTCACGGCACGGACTCTAAA	174
128	ALATDMS	GCGCTGGCTACTGATATGTCG	127
129	QVRDTMT	CAAGTCAGAGACACGATGACC	318
130	NGYTEGR	AATGGGTATACGGAGGGGCGT	299
131	DSRVSGD	GATAGTCGTGTGTCGGGGGAT	37
132	VLSGEEL	GTTCTTAGTGGGGAGGAGTTG	131
133	HNGQVGV	CATAATGGGCAGGTTGGTGTG	299
134	HNSHVLT	CACAACTCCCACGTATTAACC	0
135	RPEIEVR	CGGCCGGAGATTGAGGTTAGG	38
136	KGSDSPM	AAAGGATCGGACTCACCGATG	278
137	DQLNDGR	GATCAGCTGAATGATGGGCGG	54
138	SLLHDGA	AGTTTGTTGCATGATGGGGCG	34
139	RDTQYDH	CGTGATACGCAGTATGATCAT	261
140	PREHNQA	CCGCGTGAGCATAATCAGGCT	338
141	SRLENIS	TCGCGTCTTGAAAACATCTCC	349
142	FDQTHKT	TTTGATCAGACGCATAAGACT	245
143	MTGISIV	ATGACAGGCATCTCTATCGTA	142
144	ASSHVTV	GCTTCGAGTCATGTTACTGTG	0
145	SHGSDLK	AGCCACGGGAGCGACCTAAAA	174
146	NIGADPK	AACATCGGGGCCGACCCCAAA	54
147	TLGSLSQ	ACACTAGGGTCCCTGTCACAA	137
148	PTQGTIR	CCTACTCAGGGGACGATTCGG	128
149	FTGGTGT	TTTACTGGTGGTACGGGTACT	164
150	IPSTGAQ	ATTCCGAGTACGGGGGCGCAG	30
151	STLHTTT	AGTACTCTTCATACTACGACT	150
152	GGTNSAH	GGTGGAACAAACTCAGCGCAC	335
153	NVGLVSP	AACGTAGGGCTCGTATCACCA	197
154	VYESTVR	GTTTATGAGAGTACGGTGAGG	153
155	MGASDTH	ATGGGGGCTAGTGATACGCAT	26
156	VIATGNP	GTTATTGCTACGGGGAATCCT	176
157	PEQQKVW	CCTGAGCAGCAGAAGGTTTGG	94
158	SDGQFGR	TCTGACGGTCAATTCGGACGA	54
159	IMTSVTM	ATCATGACAAGTGTTACAATG	136
160	AQDHGTL	GCGCAGGATCATGGGACGTTG	286
161	GGLVVVG	GGCGGACTAGTAGTCGTGGGG	269
162	TSVESNL	ACGTCGGTGGAGTCGAATCTT	135
163	SVTDIKH	TCGGTGACGGACATAAAACAC	261
164	LSMTDGL	CTGAGTATGACTGATGGGCTT	151
165	LNMKADG	TTAAACATGAAAGCAGACGGA	192
166	LNSGVSR	CTCAACAGTGGTGTCAGCCGC	134
167	STIPTLL	AGTACTATTCCTACTCTGTTG	166
168	TFGIDAS	ACATTCGGAATCGACGCGTCC	5
169	AVGVILN	GCGGTGGGTGTTATTCTGAAT	179
170	GSREDVR	GGGAGTAGGGAGGATGTGCGT	343
171	HLHNTLN	CATCTTCATAATACTCTTAAT	56
172	VSVAVGL	GTTTCGGTGGCTGTTGGGTTG	133
173	LGVSRDL	CTGGGTGTGTCTCGGGATCTG	99
174	KGSDNTM	AAGGGTTCTGATAATACTATG	278
175	ASIPTLN	GCATCCATACCAACGCTAAAC	332
176	YHASDSK	TATCATGCTTCTGATTCGAAG	174
177	QYSELHH	CAATACTCCGAATTGCACCAC	261
178	DLTTPVR	GATTTGACTACTCCGGTGCGT	342
179	IGTEISS	ATTGGTACGGAGATTTCGTCG	184
180	STDMRSP	AGTACGGATATGAGGTCGCCG	319
181	TKITNED	ACAAAAATCACTAACGAAGAC	258
182	STLQGEA	AGCACCCTCCAAGGGGAAGCA	181
183	PLLGNTI	CCGCTTTTGGGGAATACGATT	328
184	NGLQVSI	AATGGGCTGCAGGTTAGTATT	190
185	AVTNPLM	GCGGTTACTAATCCTTTGATG	208
186	DVTVSMR	GATGTTACTGTTTCTATGCGT	342
187	NQLAEQV	AATCAGTTGGCGGAGCAGGTT	226
188	RPDASST	AGGCCTGATGCTTCTTCGACG	311
189	DTSLRLM	GACACCTCTCTACGCCTTATG	35
190	TLPELKL	ACGTTGCCGGAGTTGAAGCTT	301
191	QNGLQLL	CAGAATGGGTTGCAGCTTTTG	142
192	ASREVLY	GCCAGTCGCGAAGTACTCTAC	343
193	IASDIGR	ATTGCTTCGGATATTGGTCGG	309
194	VADSYNL	GTCGCAGACAGTTACAACCTA	141
195	STVGINV	AGTACGGTCGGGATCAACGTT	194
196	GVAGRIL	GGGGTGGCTGGGCGTATTCTG	149
197	NEAVNVR	AATGAGGCTGTTAATGTTCGG	91
198	TVGHDNK	ACCGTAGGACACGACAACAAA	54
199	TLQQLQL	ACTCTCCAACAACTGCAATTG	301
200	ALSGLAN	GCATTGAGCGGCCTGGCGAAC	199
201	ALGTQGS	GCTCTGGGTACGCAGGGTTCT	291
202	PNERLAV	CCTAACGAACGATTGGCAGTC	144
203	GVAATNT	GGAGTTGCAGCCACAAACACG	132
204	WDHNSLK	TGGGACCACAACAGCTTGAAA	61
205	LVGVVEP	CTTGTTGGTGTGGTTGAGCCG	287
206	TLTDRAS	ACGTTGACGGATAGGGCGTCT	205
207	SGSNTGH	TCGGGGTCTAATACGGGTCAT	299
208	VLASHGT	GTTCTGGCTTCGCATGGTACT	176
209	AVGNVLL	GCTGTGGGGAATGTGCTTTTG	208
210	NTVVNDP	AACACAGTCGTGAACGACCCT	120
211	KLMDSRD	AAGCTGATGGATTCGCGGGAT	249
212	RNQPEAM	AGGAACCAACCAGAAGCCATG	252
213	VIAGLGV	GTGATCGCGGGACTCGGCGTC	212
214	RGQSDPL	CGGGGGCAGTCTGATCCGTTG	26
215	GLNEHES	GGGCTTAACGAACACGAATCT	331
216	GVVNDER	GGCGTTGTCAACGACGAACGG	60
217	GTVGSMV	GGTACGGTGGGTTCTATGGTT	216
218	LTGERIL	CTAACCGGTGAACGCATACTT	142
219	PTQGVSM	CCAACCCAAGGAGTTTCGATG	128
220	AAREELN	GCGGCTCGGGAGGAGCTTAAT	343
221	FNGLPAQ	TTCAACGGTCTCCCCGCACAA	160
222	HTIAASM	CACACCATAGCCGCAAGTATG	221
223	TDAGDGK	ACAGACGCGGGGGACGGCAAA	157
224	SDLRPPL	TCGGATCTTCGGCCGCCGCTG	244
225	AGLSQNL	GCTGGGTTGTCTCAGAATCTT	224
226	GMGASSK	GGTATGGGGGCGTCTTCTAAG	225
227	SQLAELV	AGTCAGTTGGCGGAGCTGGTT	209
228	LTRGEEK	CTTACGAGGGGTGAGGAGAAG	294
229	AGGVILN	GCGGGGGGTGTTATTCTGAAT	179
230	GNGTGVL	GGAAACGGCACCGGGGTCCTA	172
231	VVSGIPN	GTGGTGTCTGGTATTCCGAAT	199
232	GVMAAGI	GGAGTCATGGCCGCGGGTATC	34
233	GVANESP	GGTGTGGCGAATGAGAGTCCG	197
234	ELMASTI	GAGCTTATGGCTTCTACTATT	130
235	NLGVVQV	AACCTAGGAGTCGTACAAGTC	28
236	RTTPDVP	CGTACGACTCCCGACGTACCT	107
237	LESLSHH	CTGGAGTCGCTTTCTCATCAT	41
238	LSLTHGD	CTGAGTTTGACTCATGGGGAT	259
239	DGVNTAL	GATGGGGTTAATACGGCGTTG	154
240	QDGPAEK	CAGGATGGGCCTGCGGAGAAG	260
241	SPAGLGK	AGCCCCGCGGGCCTAGGCAAA	12
242	RYNDEST	AGATACAACGACGAATCCACT	295
243	VVAGTNS	GTCGTTGCAGGTACAAACTCG	108
244	WSGQIHV	TGGAGTGGTCAGATTCATGTG	264
245	ANSHTNS	GCAAACAGTCACACCAACTCT	303
246	VVQAPGR	GTTGTTCAGGCTCCTGGGCGT	176
247	ATQGTLR	GCTACTCAGGGGACGCTTCGG	128
248	RVDPSGL	CGTGTGGATCCTTCTGGGCTG	86
249	TKDIGVM	ACGAAAGACATAGGCGTAATG	200
250	GGKGEGP	GGTGGGAAGGGTGAGGGTCCG	149
251	RGAVSTE	CGGGGGGCTGTGTCGACTGAG	250
252	STDRESR	TCGACTGATCGGGAGTCGCGG	72
253	NLHTAEA	AACCTCCACACTGCTGAAGCG	302
254	MSTAMSL	ATGTCGACGGCGATGAGTCTG	126
255	TGSSAML	ACGGGGAGTTCGGCGATGCTT	125
256	LISGTLR	TTGATTTCTGGTACGCTGCGT	124
257	GIGGVIS	GGTATTGGTGGTGTGATTTCG	234
258	RLENRGV	CGGTTGGAGAATAGGGGGGTT	243
259	LPNGGGF	CTGCCGAATGGGGGGGGGTTT	30
260	TGDRDQN	ACTGGTGATCGGGATCAGAAT	251
261	SLAITER	AGTTTGGCGATTACTGAGCGG	123
262	STLISET	TCCACGTTGATATCAGAAACC	122
263	DVRGSDI	GACGTACGGGGGTCTGACATC	156
264	NLSLSLR	AATCTGTCTCTGTCGTTGCGT	263
265	GSGGVSV	GGTTCGGGTGGTGTTAGTGTG	264
266	LVSGLGP	CTTGTGAGTGGGCTGGGTCCG	212
267	LTKSTEW	CTCACCAAATCCACAGAATGG	281
268	TTRADPA	ACTACTCGGGCTGATCCTGCG	273
269	ASMSAVN	GCATCAATGTCAGCTGTCAAC	121
270	RVDSAQP	AGAGTAGACAGTGCCCAACCC	186
271	EPSLGSK	GAACCAAGTCTCGGGTCGAAA	157
272	YLGADAA	TATCTTGGTGCTGATGCTGCT	68
273	RDEAYRA	AGGGATGAGGCTTATCGTGCG	233
274	RVAMSVT	AGGGTGGCGATGTCTGTGACG	32
275	SHGSDSN	TCGCACGGCTCCGACTCCAAC	174
276	ETRMISE	GAGACGCGTATGATTTCGGAG	167
277	AHIGTLT	GCACACATCGGAACTCTCACC	53
278	MGGVTNP	ATGGGAGGTGTCACCAACCCC	195
279	PSPSVTL	CCGTCGCCTAGTGTTACTTTG	95
280	SSSGAAW	TCGAGTAGTGGGGCGGCGTGG	8
281	HTQGTLR	CATACTCAGGGGACGCTTCGG	128
282	LTDVTQM	TTAACCGACGTCACACAAATG	281
283	ILSSATD	ATTCTTAGTTCGGCGACTGAT	119
284	NGSNDLS	AACGGTAGCAACGACCTTTCA	59
285	KGSDNHM	AAAGGCAGTGACAACCACATG	278
286	QEQGTTT	CAGGAGCAGGGTACGACTACT	285
287	PGVAMVT	CCCGGGGTCGCTATGGTAACT	17
288	LVGVSSE	CTGGTGGGTGTGTCGTCTGAG	287
289	SGGTRGP	TCTGGTGGGACTCGTGGTCCT	310
290	AIQTNDA	GCAATCCAAACCAACGACGCG	289
291	LISTTLR	TTGATTTCTACTACGCTGCGT	118
292	ALGDQAR	GCGTTAGGGGACCAAGCGCGT	291
293	GLNDHVA	GGTCTGAATGATCATGTGGCG	331
294	NDVSLAT	AATGATGTGAGTCTGGCTACT	293
295	KMAITDD	AAAATGGCTATAACAGACGAC	147
296	LSNHGPI	CTGAGTAATCATGGGCCTATT	286
297	VLNDNLA	GTGTTAAACGACAACTTAGCT	280
298	RHVHVEG	CGCCACGTACACGTCGAAGGC	236
299	DGRAELR	GATGGGCGGGCGGAGTTGCGT	333
300	SGISFLA	AGCGGAATCAGCTTCTTGGCT	154
301	RISPEGT	CGTATATCACCGGAAGGCACT	295
302	RVTPTNT	CGCGTGACGCCAACTAACACT	77
303	STTSSPS	TCGACCACCTCATCCCCTAGC	117
304	LLHGIIA	CTTTTACACGGAATAATCGCC	298
305	ASESSPP	GCATCAGAATCATCACCACCC	139
306	TSREEQW	ACTTCTCGTGAGGAGCAGTGG	343
307	AGDRDQY	GCTGGTGATCGGGATCAGTAT	251
308	GVAIALQ	GGGGTTGCTATTGCTCTTCAG	307
309	LLGGTLA	TTGTTGGGGGGTACTCTGGCT	298
310	ALKEYES	GCGCTGAAGGAGTATGAGTCG	277
311	RGGKEEM	CGAGGTGGCAAAGAAGAAATG	310
312	VDFGDHT	GTAGACTTCGGCGACCACACC	312
313	GADVNNH	GGTGCTGACGTCAACAACCAC	62
314	MNGGNVL	ATGAACGGCGGCAACGTGCTC	268
315	HQGDTIV	CATCAGGGGGATACGATTGTG	275
316	SHGSDSR	AGCCACGGGTCGGACTCCCGG	174
317	TGHEGGS	ACAGGCCACGAAGGAGGTTCG	327
318	PNERHTL	CCTAACGAACGCCACACCTTG	144
319	TDALLMH	ACAGACGCACTCCTCATGCAC	157
320	SVTERSG	TCTGTGACGGAGAGGAGTGGT	319
321	LGHANGL	TTAGGGCACGCAAACGGACTT	171
322	GVSDFQS	GGGGTATCGGACTTCCAATCA	330
323	GVANVSP	GGAGTTGCTAACGTCAGCCCA	197
324	ATLLPQT	GCCACACTTCTGCCACAAACG	122
325	SSLLTTA	TCGTCGTTGCTGACTACTGCT	115
326	LNGAPLL	CTGAATGGTGCGCCGTTGCTG	268
327	SGSIVVV	AGTGGTTCGATTGTGGTGGTT	114
328	DVAISMR	GACGTAGCGATATCCATGCGA	297
329	LLADERV	TTACTCGCAGACGAAAGGGTC	296
330	LTSGLAA	TTGACGTCTGGTTTGGCGGCG	112
331	GPLNQSL	GGTCCGCTGAATCAGTCTTTG	224
332	EGSEHVK	GAAGGGTCCGAACACGTGAAA	35
333	RQDNSDV	CGGCAGGATAATTCGGATGTG	159
334	LGAGSLS	TTGGGGGCGGGGAGTCTGTCT	110
335	KLAEGVR	AAACTAGCCGAAGGAGTGCGG	44
336	HGTLESQ	CACGGCACCCTCGAATCGCAA	178
337	LDTSDRL	TTGGACACGTCTGACCGGCTC	248
338	VRGEETV	GTTCGTGGGGAAGAAACCGTC	185
339	VVLSLAT	GTTGTCTTAAGTCTAGCCACT	109
340	RDDQGIP	CGGGATGATCAGGGGATTCCG	163
341	AVAGTNS	GCAGTTGCGGGTACAAACTCG	108
342	RGGVTTE	CGTGGAGGCGTAACCACCGAA	250
343	RMTLTGD	CGTATGACTTTGACTGGTGAT	247
344	DDAVSKR	GATGATGCTGTTTCTAAGCGT	143
345	VNHGGVD	GTAAACCACGGAGGAGTTGAC	274
346	PGEPLRL	CCGGGAGAACCCTTGCGACTC	279
347	PGEHYEA	CCGGGTGAGCATTATGAGGCT	196
348	PSQGMTR	CCTAGTCAGGGTATGACTCGT	128
349	RASADVV	AGGGCGAGTGCGGATGTTGTG	209
350	DAQSRLA	GATGCTCAGTCGCGGTTGGCG	290
351	DPSLGSP	GATCCGTCTCTGGGTTCTCCG	37
352	RNVSDMT	CGAAACGTGTCGGACATGACC	347
353	VQSADPR	GTCCAATCCGCGGACCCTCGC	27
354	GVSTLSL	GGGGTTTCTACTCTGAGTCTT	106
355	REQQKAW	CGAGAACAACAAAAAGCCTGG	169
356	DTASTQS	GACACAGCATCTACTCAATCC	105
357	MSDSGTV	ATGAGCGACTCGGGCACGGTT	286
358	DSRTVDS	GACTCTCGAACCGTCGACTCA	105
359	NSGPQLS	AACTCGGGCCCACAACTTTCG	203
360	QKDSLVA	CAGAAGGATTCGTTGGTTGCT	284
361	TLATQEL	ACTCTGGCGACGCAGGAGCTG	103
362	QSMTDGV	CAGAGTATGACTGATGGGGTT	151
363	VTVAGSV	GTTACGGTGGCTGGTTCGGTG	101
364	SVVGLDS	TCAGTCGTCGGATTAGACTCG	282
365	MNGGHLM	ATGAATGGGGGTCATCTTATG	268
366	DKVVDEV	GATAAGGTGGTTGATGAGGTG	226
367	VVGTQDR	GTTGTGGGGACTCAGGATAGG	211
368	DVAVYIR	GATGTTGCTGTTTATATTCGT	143
369	EPSLGSR	GAGCCGTCTCTGGGTTCTCGG	182
370	ASVSALL	GCGAGTGTTTCTGCGTTGTTG	100
371	LSLDRPS	CTAAGTCTAGACCGACCCTCG	327
372	PAIQGNF	CCAGCCATCCAAGGAAACTTC	135
373	SVEPLSL	TCCGTAGAACCTCTATCCCTC	279
374	KSSDTPM	AAGAGTTCTGATACTCCTATG	278
375	SFDTYGA	TCCTTCGACACTTACGGGGCC	62
376	AVSDYAV	GCAGTATCTGACTACGCAGTC	330
377	AGVSASL	GCGGGTGTTTCTGCGTCGTTG	99
378	VVSQLPV	GTCGTCTCTCAACTACCGGTA	276
379	EIVLTVP	GAGATTGTTTTGACTGTGCCG	120
380	MIGGHVQ	ATGATTGGGGGTCATGTTCAG	268
381	TGLGLMV	ACCGGACTCGGACTAATGGTA	323
382	VTTHSPV	GTTACCACCCACAGTCCAGTT	67
383	VLPHANT	GTCCTACCACACGCCAACACA	87
384	STVLVPK	TCTACCGTACTAGTCCCTAAA	244
385	GGDALNQ	GGGGGGGACGCCCTTAACCAA	31
386	QIHDTAL	CAAATCCACGACACAGCGCTC	318
387	ALTNGQR	GCACTAACCAACGGTCAACGT	60
388	PARYRLW	CCGGCGCGGTATCGGCTTTGG	35
389	RNEGINQ	CGTAATGAGGGTATTAATCAG	252
390	QRSDSVM	CAGCGGTCGGATAGTGTGATG	275
391	NRQENSY	AATCGGCAGGAGAATTCGTAT	349
392	NDRNTSS	AATGATAGGAATACGTCTTCG	242
393	MNGGHVL	ATGAATGGGGGTCATGTTCTG	268
394	IPATADK	ATCCCAGCCACGGCGGACAAA	140
395	YAGIAQG	TATGCGGGGATTGCTCAGGGT	269
396	STQGGLA	AGTACCCAAGGCGGATTAGCG	274
397	GLLKNLD	GGTTTGCTAAAAAACCTCGAC	349
398	GLVQMSS	GGTCTGGTGCAGATGTCTTCT	326
399	GVSVPNV	GGGGTGAGTGTGCCGAATGTT	132
400	TTSRPEE	ACTACTTCTCGGCCGGAGGAG	292
401	RDMGALV	CGGGATATGGGTGCTCTTGTG	231
402	VHASSPT	GTGCATGCTTCTAGTCCGACT	325
403	REQQKYW	CGGGAACAACAAAAATACTGG	169
404	CNAAGCP	TGTAATGCTGCGGGGTGTCCG	17
405	PMRPGVA	CCGATGCGGCCGGGTGTGGCT	200
406	FGGVINA	TTCGGGGGAGTAATAAACGCT	195
407	STFSTVM	AGCACATTCTCCACTGTTATG	98
408	GHQNGGI	GGGCACCAAAACGGCGGAATC	265
409	MTSGNLM	ATGACCTCTGGCAACCTCATG	280
410	RESANAD	CGTGAGTCTGCGAATGCTGAT	233
411	SGDVARH	TCAGGCGACGTTGCCCGACAC	17
412	VSANVTI	GTTTCTGCGAATGTTACGATT	97
413	VPGSTTT	GTTCCAGGCTCAACGACTACC	267
414	PLVPQGG	CCCTTAGTACCTCAAGGCGGT	34
415	PGDRDQY	CCAGGCGACCGAGACCAATAC	251
416	HVSGASL	CACGTGTCCGGCGCCAGCTTA	266
417	YTSGTGT	TACACCTCGGGCACAGGGACA	29
418	PNTRDPI	CCTAATACGCGGGATCCGATT	144
419	SPVGIIA	TCTCCTGTGGGTATTATTGCG	7
420	LGDSDET	TTAGGAGACTCGGACGAAACC	219
421	NRHETLS	AACCGCCACGAAACACTATCA	349
422	GSVSSTK	GGCTCCGTCAGTTCTACGAAA	96
423	VFTGTDP	GTGTTCACCGGCACAGACCCT	129
424	YGSNVLS	TACGGTTCTAACGTCCTCTCA	110
425	TDNGALS	ACTGATAATGGTGCGTTGTCG	110
426	TGLGDRA	ACCGGCTTGGGAGACAGGGCT	273
427	DPSLGYP	GACCCCAGTTTGGGCTACCCT	37
428	LSLTEGV	CTGAGTTTGACTGAGGGGGTT	259
429	ARVLEKT	GCCCGAGTCCTTGAAAAAACC	122
430	VDTSARD	GTTGATACTAGTGCTCGTGAT	248
431	PTQETLR	CCTACTCAGGAGACGCTTCGG	128
432	AALTREI	GCTGCTCTTACGCGGGAGATT	258
433	RDLTNDV	CGCGACTTAACTAACGACGTT	159
434	GLSERAQ	GGCCTGTCCGAACGAGCACAA	205
435	DSLLPQT	GATTCTCTGCTTCCTCAGACT	292
436	LEANVSH	CTTGAGGCGAATGTTTCGCAT	19
437	AGSTVTW	GCGGGGTCGACTGTTACTTGG	114
438	YGVTLST	TACGGCGTAACCCTCTCTACC	13
439	GPSGAGI	GGGCCATCAGGGGCAGGCATC	30
440	VSNGHFV	GTTAGTAATGGGCATTTTGTT	268
441	GVSLPMS	GGCGTATCACTACCCATGAGC	307
442	MAASVTL	ATGGCGGCTAGTGTTACGCTT	95
443	KIGENAS	AAGATTGGTGAGAATGCTTCT	321
444	ISMTLLP	ATTTCGATGACTCTGCTGCCG	184
445	GAVSSTK	GGTGCTGTTTCTTCGACTAAG	92
446	TTLAHPA	ACTACTCTGGCTCATCCTGCG	244
447	LMNDLLS	CTTATGAACGACTTACTCTCC	175
448	TTAANVR	ACGACGGCGGCTAATGTTAGG	91
449	PNDRLTV	CCAAACGACCGGTTGACGGTT	144
450	LQVEQVM	CTTCAGGTTGAGCAGGTTATG	329
451	MLMGAET	ATGCTCATGGGGGCAGAAACT	257
452	LSLTMPA	CTCTCGCTTACAATGCCTGCC	207
453	KEIHVSV	AAGGAGATTCATGTGTCGGTT	69
454	MAVDVTK	ATGGCAGTCGACGTAACCAAA	256
455	NSLATMV	AATAGTCTGGCGACGATGGTG	89
456	RSISGDW	CGTTCCATAAGTGGCGACTGG	159
457	SLQQANT	TCGCTTCAGCAGGCTAATACG	87
458	PTTNPLL	CCGACTACTAATCCGCTTCTG	56
459	ADVLIRG	GCGGACGTGCTCATACGCGGT	269
460	HVASAGA	CATGTTGCTTCGGCGGGGGCG	253
461	LQDRTTL	CTCCAAGACCGCACTACTCTC	204
462	NAHDTET	AATGCGCATGATACTGAGACT	246
463	RVDSALL	AGAGTAGACAGCGCTCTTTTA	86
464	RNQGSES	CGTAATCAGGGTAGTGAGAGT	252
465	EIMSSNR	GAAATCATGTCGTCCAACCGT	249
466	GSRENAR	GGGAGTAGGGAGAATGCGCGT	70
467	GGDTSRS	GGGGGTGATACGAGTCGTAGT	335
468	YLALTGI	TATCTTGCGCTTACGGGGATT	78
469	LDTSARL	CTTGATACTAGTGCTCGTCTT	248
470	LLTLTQA	CTGCTCACCCTGACTCAAGCG	247
471	SEQNKVW	TCCGAACAAAACAAAGTATGG	94
472	ADAAHAL	GCGGACGCAGCCCACGCGCTC	245
473	GVAATNS	GGGGTGGCTGCGACGAATTCT	84
474	NSGSMHT	AACTCAGGAAGCATGCACACT	293
475	PDGAAPM	CCTGATGGTGCGGCTCCTATG	341
476	STLASPR	TCAACCCTAGCCTCGCCTCGA	244
477	GADDAAL	GGAGCCGACGACGCAGCCCTC	315
478	AGASAEA	GCTGGGGCTAGTGCTGAGGCG	228
479	SRLEYIG	AGCCGCCTTGAATACATCGGG	349
480	YTVGSLA	TACACCGTTGGCTCACTCGCC	314
481	LVHLGTS	TTGGTTCATCTTGGGACTTCT	198
482	GLYDAAT	GGGCTTTATGATGCGGCGACT	315
483	KNGGHDL	AAAAACGGTGGGCACGACCTA	268
484	NTENASR	AATACTGAGAATGCGTCGCGG	242
485	HGTLVSQ	CATGGGACTTTGGTGTCTCAG	178
486	HAGLGVT	CATGCTGGTCTTGGTGTTACT	163
487	PSYQGNG	CCGAGTTATCAGGGGAATGGT	181
488	MGDNYAR	ATGGGTGATAATTATGCTCGG	10
489	LEKDPMT	TTGGAAAAAGACCCTATGACT	318
490	SMNGTSL	AGTATGAATGGGACTAGTCTT	81
491	SNLGNTS	AGTAACCTTGGAAACACCTCG	241
492	GSGAGLH	GGAAGTGGAGCTGGCCTTCAC	172
493	LANTVVT	CTTGCTAATACGGTTGTGACG	80
494	AVRENGI	GCCGTTCGGGAAAACGGCATA	34
495	VTELTRF	GTGACTGAGCTTACGCGGTTT	162
496	RNLDLNH	AGGAATCTTGATCTGAATCAT	261
497	ALASTQT	GCACTAGCATCGACCCAAACT	79
498	FISGALT	TTCATATCCGGCGCCTTAACT	240
499	QSQTAVA	CAGTCTCAGACGGCTGTTGCT	1
500	VSSQLPM	GTGTCGTCTCAGTTGCCGATG	239
501	VIALTEA	GTGATTGCGTTGACGGAGGCT	78
502	TTVEVSG	ACAACCGTAGAAGTAAGCGGC	236
503	GVAGTNS	GGAGTTGCGGGAACAAACTCC	84
504	RESGEQA	AGGGAGAGTGGGGAGCAGGCT	233
505	HIVLSHA	CATATTGTGCTGAGTCATGCT	78
506	ILGVYSD	ATACTGGGCGTTTACTCCGAC	287
507	QGGTTLR	CAAGGGGGGACTACTCTACGC	49
508	YHTEKMF	TACCACACCGAAAAAATGTTC	320
509	LEVGALR	CTGGAAGTAGGCGCACTTCGT	231
510	GFGLTED	GGGTTTGGGTTGACGGAGGAT	322
511	PLKGGGE	CCGTTGAAAGGCGGGGGTGAA	328
512	GLVHMPS	GGCTTAGTTCACATGCCCTCA	326
513	VTGHPTL	GTTACGGGTCATCCGACTCTT	0
514	WNHSTTV	TGGAACCACTCCACGACAGTC	2
515	PGEHYRL	CCTGGAGAACACTACAGATTG	196
516	LSLTDLV	CTGAGTTTGACTGATTTGGTT	230
517	GTGSTNV	GGAACTGGATCGACAAACGTT	229
518	LSKEHAP	TTGAGTAAGGAGCATGCTCCT	57
519	LGDSAEA	CTTGGGGATTCTGCTGAGGCG	228
520	GPRNSID	GGCCCACGTAACTCTATCGAC	343
521	LVRGLTT	TTGGTTCGTGGTCTTACGACT	222
522	REVSPLM	CGAGAAGTAAGCCCCCTGATG	215
523	IMPSVTK	ATAATGCCCTCTGTTACAAAA	136
524	WNSEVSV	TGGAACAGTGAAGTTTCGGTG	320
525	FHGSDSK	TTTCATGGTTCTGATTCGAAG	174
526	PNERLTQ	CCGAATGAGAGGCTTACTCAG	144
527	GQEETGW	GGGCAGGAGGAGACCGGCTGG	169
528	MVTTTNT	ATGGTGACGACCACAAACACC	77
529	NALGDGY	AACGCGCTGGGCGACGGCTAC	312
530	LGDSAET	CTTGGGGATTCTGCTGAGACG	219
531	TGAHTEV	ACCGGAGCACACACCGAAGTC	82
532	LVGNPST	CTCGTGGGCAACCCGAGTACG	287
533	FPSMSGK	TTCCCAAGCATGTCGGGGAAA	62
534	KGSDTPL	AAGGGTTCTGATACTCCTTTG	278
535	ANLGESV	GCCAACCTCGGTGAATCCGTG	218
536	SVDSGLR	AGTGTTGATAGTGGGCTGCGT	217
537	RTMGDST	CGGACAATGGGTGACAGTACG	312
538	SLAISQR	AGCCTGGCTATAAGCCAACGT	76
539	SEISLSR	TCTGAGATTAGTCTGTCTCGG	75
540	LRGTENQ	TTGCGTGGGACGGAGAATCAG	237
541	SGHVTAL	AGTGGACACGTCACAGCTTTA	114
542	REISILS	CGCGAAATATCGATACTATCT	215
543	ASTDFKM	GCTAGTACTGATTTTAAGATG	330
544	GNSGDHF	GGTAACTCTGGTGACCACTTC	149
545	AADSSVR	GCTGCTGACAGCAGCGTTAGA	73
546	QADSHGR	CAAGCCGACTCGCACGGCCGT	62
547	ADYGTSS	GCGGACTACGGTACCAGCTCT	108
548	SGGVESK	TCTGGTGGTGTTGAGTCGAAG	310
549	GNLLLTA	GGTAATTTGCTGCTTACTGCT	115
550	MTDRHRV	ATGACCGACCGTCACAGGGTC	187
551	MENAPGR	ATGGAGAATGCTCCTGGGAGG	62
552	EANHTGY	GAAGCCAACCACACCGGATAC	254
553	AADRSVR	GCAGCAGACCGCTCCGTACGT	72
554	PIIEHAV	CCCATAATAGAACACGCAGTA	330
555	NVDTSVR	AATGTTGATACGAGTGTGCGG	213
556	NVTATLG	AACGTCACAGCAACGCTGGGT	203
557	MKTQIEL	ATGAAAACGCAAATAGAACTC	126
558	IGPRREV	ATAGGACCTCGCCGTGAAGTA	82
559	VLAAVDR	GTCCTTGCTGCCGTCGACCGA	211
560	SVDSGLL	AGTGTTGATAGTGGGCTGCTT	210
561	FIVGNGS	TTCATCGTAGGCAACGGAAGT	22
562	RYNVETA	CGGTATAATGTTGAGACTGCG	333
563	AIVSIAQ	GCGATTGTGTCGATTGCTCAG	71
564	PDNNPRN	CCTGATAATAATCCGCGGAAT	19
565	KTVNVSV	AAGACTGTGAATGTTAGTGTT	69
566	QFHENIR	CAGTTTCATGAGAATATTCGT	153
567	KGYDTPM	AAAGGCTACGACACACCCATG	278
568	AVITEPK	GCGGTGATTACTGAGCCTAAG	207
569	VSSTGEW	GTTAGTTCTACGGGGGAGTGG	198
570	TGSIPSP	ACCGGTTCAATCCCTTCCCCC	184
571	NQSAELV	AATCAGTCGGCGGAGCTGGTT	209
572	VIGGLGI	GTTATTGGTGGGCTTGGGATT	212
573	HFSSETS	CACTTCTCTTCCGAAACTTCT	65
574	GYRGVVD	GGTTATAGGGGGGTTGTGGAT	149
575	SHGTDTK	AGCCACGGAACGGACACCAAA	174
576	VMASPGP	GTTATGGCTTCGCCTGGTCCT	176
577	LPNGGGL	CTGCCGAATGGGGGGGGTTTG	30
578	VGSVTDS	GTTGGTAGCGTAACCGACTCC	206
579	TVMTSEP	ACAGTTATGACCAGCGAACCT	159
580	PGNGTMV	CCTGGTAACGGCACTATGGTG	128
581	SLGALVA	TCGCTGGGTGCTCTGGTTGCT	68
582	YLVTADN	TATTTGGTTACTGCTGATAAT	45
583	LTHLRVS	CTGACTCACCTTCGTGTCAGC	305
584	HTVGSYV	CATACGGTTGGGAGTTATGTT	216
585	LEDRSAS	TTGGAGGATCGGTCGGCTAGT	204
586	VTTASPV	GTGACTACGGCTTCTCCTGTG	67
587	GVLGQTD	GGTGTGTTGGGGCAGACTGAT	149
588	DIDRLHK	GATATTGATAGGCTGCATAAG	12
589	HNPGMDK	CATAATCCGGGGATGGATAAG	337
590	TVGLTIA	ACTGTGGGTTTGACGATTGCG	201
591	SPPPNAR	AGCCCGCCGCCGAACGCGCGT	183
592	FLLGHTD	TTCCTTCTGGGGCACACGGAC	119
593	VLTSPGP	GTGCTCACAAGCCCGGGACCG	176
594	TAYDTLV	ACGGCGTATGATACGTTGGTT	339
595	SVETGVL	TCTGTGGAAACTGGCGTCTTA	200
596	TVKEYEL	ACCGTTAAAGAATACGAACTC	277
597	MTVPGSP	ATGACGGTTCCGGGTAGTCCG	101
598	YYSITSS	TACTACTCCATCACATCCAGT	88
599	STIPTLK	AGTACTATTCCTACTCTGAAG	332
600	MVQSGLT	ATGGTTCAGTCGGGGTTGACG	170
601	MGVGGGS	ATGGGGGTCGGTGGTGGATCC	110
602	RVDSGQL	AGGGTGGATTCGGGGCAGCTT	186
603	REISNLR	CGGGAAATAAGCAACCTACGT	188
604	DHVLLTR	GACCACGTGTTACTTACCCGG	75
605	TRIGLSD	ACACGAATAGGACTCAGTGAC	323
606	RVHSAQL	AGGGTGCATTCGGCGCAGCTT	302
607	YEHSGLL	TATGAGCATTCTGGTCTTTTG	170
608	VFTGTDT	GTGTTCACAGGAACCGACACA	129
609	TLAINER	ACTTTGGCGATTAATGAGCGG	85
610	LGVTNVA	CTAGGAGTGACCAACGTGGCC	340
611	GVANVSQ	GGTGTGGCGAATGTGAGTCAG	197
612	ATVKDSG	GCAACCGTAAAAGACTCGGGG	236
613	GEIDIAF	GGAGAAATCGACATAGCCTTC	75
614	LSLTDGV	TTGTCCTTAACCGACGGAGTG	259
615	VLLMDRV	GTACTTCTTATGGACCGAGTT	296
616	SSADYQV	AGTTCTGCGGATTATCAGGTT	330
617	APRDPGV	GCGCCGCGTGATCCTGGTGTT	327
618	AQAQTGW	GCTCAAGCACAGACCGGCTGG	169
619	SNLHTST	AGTAATCTTCATACTTCGACT	303
620	RVDSGLL	AGGGTTGATAGTGGGCTGCTT	86
621	SGGRITD	AGCGGAGGGCGCATCACCGAC	179
622	LGIGQGP	TTGGGTATTGGTCAGGGTCCT	184
623	MGGVTSV	ATGGGGGGGGTTACTTCGGTG	195
624	SIYDNVK	TCGATATACGACAACGTCAAA	339
625	VTSDAGW	GTCACCTCTGACGCAGGGTGG	309
626	AHTEMSH	GCCCACACCGAAATGTCTCAC	261
627	LLTQDAR	TTGCTTACTCAGGATGCTCGG	193
628	YVGSPLV	TATGTTGGTTCTCCGTTGGTG	111
629	ENAGTDV	GAAAACGCCGGAACTGACGTC	29
630	SIYDNDT	TCCATCTACGACAACGACACC	289
631	AATSGGP	GCAGCCACCAGTGGCGGGCCG	62
632	STIPTLM	TCGACGATACCAACCTTGATG	308
633	SGMQAEA	TCGGGTATGCAGGCGGAGGCT	192
634	GNGDMFA	GGGAATGGGGATATGTTTGCT	264
635	LNGGIGV	CTTAATGGGGGTATTGGGGTT	164
636	TAVERAW	ACGGCTGTTGAGCGGGCGTGG	205
637	NNGIVIA	AATAATGGGATTGTGATTGCG	305
638	GPDTGAM	GGCCCCGACACAGGCGCGATG	315
639	PSRGIPL	CCGAGTCGTGGTATTCCTCTT	341
640	VGGAGEI	GTTGGTGGGGCGGGTGAGATT	101
641	VLQLAAL	GTTCTTCAACTCGCTGCCCTC	66
642	LSDGGPL	CTCTCGGACGGAGGCCCCCTC	286
643	VSGGVLD	GTATCCGGCGGAGTACTAGAC	161
644	MSITEPR	ATGTCTATTACTGAGCCGCGG	207
645	SGSNTGP	AGCGGCTCCAACACTGGCCCG	184
646	SLRDTHY	AGTCTTCGGGATACTCATTAT	318
647	MGDAGLR	ATGGGGGATGCGGGGCTGCGG	217
648	IVMSSHI	ATCGTCATGAGCTCCCACATC	189
649	ASPLPQT	GCTAGTCCCTTGCCCCAAACC	122
650	SEISILR	AGTGAGATTAGTATTCTGCGG	188
651	SEGLSRD	TCGGAGGGTCTTTCGCGTGAT	306
652	LGSLVVH	CTGGGAAGCTTAGTCGTTCAC	114
653	ETRLDSK	GAAACCCGACTCGACTCGAAA	54
654	ANQLAPV	GCCAACCAATTGGCCCCCGTG	272
655	LFGPSAY	TTATTCGGACCTTCCGCCTAC	317
656	SMTSESS	TCAATGACTTCGGAATCGTCT	65
657	MTDSGTV	ATGACTGATAGTGGGACTGTG	187
658	FQVEQIM	TTTCAGGTTGAGCAGATTATG	329
659	RVDSEQL	AGGGTGGATTCGGAGCAGCTT	146
660	SNTGVTV	TCGAATACTGGTGTTACGGTG	180
661	ITQAVYI	ATCACACAAGCGGTATACATC	300
662	GALSSTK	GGTGCTCTTTCTTCGACTAAG	63
663	IMVDAHS	ATTATGGTTGATGCTCATTCG	175
664	GSGVQPV	GGGTCCGGCGTACAACCGGTA	264
665	GSGPGVA	GGTTCTGGGCCGGGGGTGGCT	163
666	KHSSEMT	AAACACAGCTCAGAAATGACC	346
667	TRTEDYT	ACGCGTACGGAGGATTATACT	349
668	ILNPTAV	ATTCTTAATCCGACGGCGGTG	5
669	IGSSLSP	ATTGGGTCGTCGCTTAGTCCT	184
670	SGFVVPV	TCTGGGTTTGTTGTGCCGGTG	114
671	RTTPDVT	CGCACGACCCCCGACGTAACA	107
672	APTATLR	GCGCCTACTGCTACTCTTCGG	183
673	YDRIMSS	TACGACCGCATAATGTCATCT	168
674	YGSNDLS	TATGGGAGTAATGATCTGAGT	110
675	GDRGVVA	GGTGATAGGGGGGTTGTGGCT	53
676	QAALSDR	CAAGCGGCACTATCAGACCGG	182
677	AADSSGR	GCGGCGGATAGTTCTGGGCGG	62
678	PTLGTLR	CCTACTCTGGGGACGCTTCGG	128
679	PNLGNPS	CCCAACCTCGGAAACCCATCT	241
680	PTQGTNR	CCAACACAAGGTACAAACAGG	128
681	SRGVISS	AGCCGAGGCGTAATCTCGTCA	310
682	ASVSSLR	GCTAGTGTGTCTTCGCTGCGT	61
683	LRVTEDL	TTGCGTGTGACGGAGGATCTG	237
684	MTGLDDV	ATGACGGGCCTAGACGACGTA	142
685	TSLGPMV	ACTTCGTTAGGCCCGATGGTC	323
686	MAGGVQV	ATGGCGGGTGGGGTGCAGGTT	177
687	NGASLAS	AACGGAGCTTCCCTCGCAAGC	59
688	TNGVLYT	ACAAACGGCGTCCTTTACACG	93
689	MNGGHVQ	ATGAACGGAGGGCACGTGCAA	268
690	VMASTGP	GTAATGGCGTCAACAGGACCG	176
691	VLASLGD	GTACTCGCGTCGTTGGGCGAC	212
692	ILVDALA	ATTCTGGTTGATGCTCTTGCG	175
693	SADSSVR	TCGGCGGATAGTTCTGTGCGG	58
694	NRELALG	AACCGCGAACTCGCACTCGGG	263
695	SHASDSK	TCGCACGCATCAGACTCTAAA	174
696	AGHSNAV	GCTGGGCATTCTAATGCGGTT	158
697	MVTPTNS	ATGGTGACGCCGACCAACAGT	77
698	TIDRFGS	ACAATAGACCGATTCGGAAGT	204
699	RGAEVLL	CGGGGTGCGGAGGTGCTGCTG	313
700	TFAISDR	ACTTTTGCGATTTCTGATCGG	262
701	SQGSDSK	AGTCAAGGCTCCGACTCAAAA	54
702	ASGVRPV	GCGTCAGGTGTTAGACCGGTA	272
703	SDATGVL	TCCGACGCTACCGGTGTGCTA	44
704	LTLSNGV	CTTACGCTGAGTAATGGGGTG	171
705	DSDSGRR	GATTCTGATAGTGGGCGGCGG	217
706	LYTSDRV	CTATACACATCTGACCGAGTG	248
707	QDAHVAI	CAGGATGCGCATGTGGCTATT	0
708	IVDSGLL	ATTGTTGATAGTGGGCTGCTT	170
709	LYGGSSA	CTCTACGGAGGGTCCTCGGCT	317
710	NFGRDTL	AATTTTGGTCGTGATACTCTG	174
711	TPVYTVK	ACCCCCGTCTACACCGTAAAA	145
712	AAVVPRY	GCAGCAGTAGTACCACGATAC	122
713	SNVALTG	AGCAACGTTGCACTGACCGGC	64
714	ASMGTVA	GCGTCCATGGGAACCGTAGCC	53
715	TIGVVAN	ACGATTGGGGTTGTGGCGAAT	137
716	TSVLPQT	ACGTCTGTGCTTCCTCAGACT	292
717	LHAGESR	CTTCATGCTGGTGAGTCTAGG	134
718	STTSSPR	TCTACGACGAGTTCGCCGCGT	52
719	PGHGPVR	CCCGGGCACGGACCTGTACGC	128
720	FTSGTGN	TTCACAAGCGGGACCGGAAAC	112
721	QILGASS	CAAATCTTAGGGGCCTCGAGT	51
722	EVRDTKT	GAAGTTCGGGACACAAAAACG	246
723	VLPSPGP	GTTCTGCCTTCGCCTGGTCCT	176
724	INNFAPP	ATAAACAACTTCGCACCGCCC	139
725	ELRPQSS	GAACTCCGGCCCCAATCATCT	65
726	LTDKMTS	TTGACTGATAAGATGACGTCG	334
727	IYPQSST	ATATACCCACAAAGCTCCACC	317
728	VVSGLLH	GTTGTCTCCGGGTTGCTACAC	238
729	ATVAGQY	GCTACCGTGGCAGGCCAATAC	101
730	NLGGVQL	AACTTAGGAGGCGTCCAATTG	177
731	SEPSGTL	AGCGAACCCTCCGGAACTTTA	25
732	MNGGHVI	ATGAATGGGGGTCATGTTATT	268
733	VVNVGQT	GTAGTGAACGTCGGACAAACT	198
734	GLTEYTA	GGTCTAACCGAATACACAGCT	331
735	ILASPGP	ATACTTGCGTCACCCGGACCG	176
736	VGSVMAS	GTGGGGTCGGTTATGGCTAGT	168
737	SPQGVLA	TCGCCGCAGGGGGTTCTTGCT	274
738	VGPSVLQ	GTAGGTCCATCCGTACTACAA	161
739	GVRDTNI	GGAGTTCGAGACACAAACATA	132
740	ALQSAQV	GCACTACAATCTGCACAAGTT	50
741	GGVSATA	GGAGGAGTCAGCGCAACGGCT	165
742	NPSPTET	AACCCTAGCCCGACCGAAACC	311
743	AIVSIAR	GCGATTGTGTCGATTGCTCGG	48
744	AVPREGM	GCCGTCCCGCGCGAAGGAATG	34
745	PGAHYQA	CCGGGTGCGCATTATCAGGCT	196
746	SPPSSQR	TCACCCCCTTCATCCCAACGC	58
747	RSNTGEW	CGGTCAAACACCGGCGAATGG	163
748	HLYTGTG	CACTTATACACTGGCACCGGA	44
749	NGPMKAD	AACGGTCCAATGAAAGCAGAC	59
750	AADTSVR	GCGGCGGATACTTCTGTGCGG	47
751	GLEKMTS	GGTCTGGAGAAGATGACTTCT	326
752	IIISSAN	ATAATCATATCCTCGGCCAAC	45
753	GLVKMPT	GGTCTGGTGAAGATGCCTACT	326
754	SLPPYGR	AGCCTGCCCCCCTACGGCCGT	279
755	TSLGLMQ	ACTAGCCTTGGCTTAATGCAA	323
756	LSRGAEN	CTTTCGAGGGGTGCGGAGAAT	324
757	AVKEYEL	GCCGTTAAAGAATACGAACTC	277
758	TTPSPRT	ACGACCCCTAGCCCACGAACA	292
759	HGTLVSK	CACGGCACCCTTGTTTCCAAA	178
760	VTELTQV	GTCACCGAACTCACACAAGTC	162
761	NGNMATF	AATGGGAATATGGCGACTTTT	336
762	EGGDSGG	GAAGGCGGAGACAGCGGTGGA	49
763	MGDIVTL	ATGGGGGATATTGTTACGCTT	95
764	LIVTENQ	TTGATTGTGACGGAGAATCAG	237
765	SVATGVL	AGCGTGGCTACAGGCGTGCTC	44
766	VSPSVLQ	GTTAGTCCTTCGGTGCTTCAG	161
767	VTGLTVQ	GTTACCGGGCTGACAGTACAA	160
768	ASQDRGS	GCATCTCAAGACCGGGGCTCT	327
769	SSVSSPR	TCCAGCGTCTCCTCTCCTCGC	43
770	PILGAST	CCGATTCTTGGTGCTAGTACG	328
771	SQLSVML	AGCCAACTTTCAGTAATGCTT	42
772	TDALTSK	ACAGACGCACTCACCAGTAAA	157
773	YLEGTLL	TACCTGGAAGGGACATTGCTC	113
774	YQRTESL	TATCAGAGGACGGAGTCTCTG	320
775	QGGGSLN	CAGGGGGGGGGTAGTCTGAAT	49
776	PGSEIRG	CCTGGCTCCGAAATAAGAGGC	33
777	PSRGITL	CCGAGTCGTGGTATTACTCTT	341
778	GVAGTDS	GGGGTGGCTGGGACGGATTCT	156
779	MNGGHVM	ATGAACGGTGGACACGTGATG	268
780	TVPNTDL	ACTGTGCCTAATACTGATTTG	60
781	GHQALNA	GGCCACCAAGCATTAAACGCC	235
782	DPKTGWR	GATCCGAAGACTGGGTGGCGT	316
783	VTQAVYV	GTTACGCAGGCTGTTTATGTT	300
784	FETGGVS	TTCGAAACCGGAGGCGTTTCC	240
785	IADMGGN	ATTGCTGATATGGGTGGTAAT	62
786	PGYSSQT	CCGGGGTATAGTTCTCAGACG	158
787	LLLGVQS	CTCCTATTAGGAGTACAATCG	155
788	AVDSSVR	GCTGTTGACTCCAGCGTTAGA	40
789	YESTRGQ	TATGAGTCGACGAGGGGTCAG	151
790	LNSPLHV	CTGAATAGTCCGCTGCATGTT	112
791	ADTAHPV	GCCGACACCGCCCACCCCGTT	245
792	LPKGGGF	CTGCCGAAGGGGGGGGGGTTT	30
793	EGVSALL	GAGGGTGTTTCTGCGTTGTTG	154
794	PNERLTL	CCAAACGAACGTTTGACCTTA	144
795	SGGLMTG	AGTGGTGGTCTTATGACTGGT	179
796	VIETRLS	GTCATCGAAACTCGCCTTTCC	152
797	LANMLQV	TTGGCAAACATGCTTCAAGTG	167
798	SPTSSPH	TCACCTACATCCTCACCACAC	52
799	GVGGTYS	GGAGTTGGGGGCACATACAGT	234
800	AAESSVR	GCGGCGGAGAGTTCTGTGCGG	38
801	MNDAGRD	ATGAATGATGCTGGGCGTGAT	286
802	GISGEVS	GGTATTTCGGGGGAGGTGAGT	149
803	PQLIVPK	CCTCAGCTTATTGTTCCTAAG	244
804	LRVTENQ	TTGCGTGTGACGGAGAATCAG	237
805	TSPGLMV	ACATCACCCGGCCTGATGGTT	323
806	TTAAIDR	ACCACTGCAGCCATCGACCGA	148
807	HGNGYLS	CACGGAAACGGGTACCTTTCA	110
808	VVSDYTV	GTTGTTAGTGATTATACTGTG	330
809	RLAITER	AGATTGGCGATTACTGAGCGG	147
810	PGVDTGV	CCTGGTGTTGATACTGGTGTT	99
811	DTSASST	GATACGTCGGCGTCGTCGACT	37
812	ANEHNIA	GCTAATGAGCATAATATTGCG	338
813	IAHGYST	ATCGCCCACGGATACAGCACA	222
814	SLAISER	AGCTTAGCCATCAGCGAAAGG	36
815	RDLTTDL	CGTGATCTGACGACTGATCTG	159
816	EASSRLL	GAAGCTTCGTCGCGACTTCTC	35
817	AVKEYQS	GCTGTTAAAGAATACCAATCT	277
818	GIAVGEV	GGTATTGCTGTGGGGGAGGTT	44
819	RSITIGP	CGTTCGATTACTATTGGGCCG	133
820	LGDGTTR	CTGGGGGATGGTACGACTCGG	255
821	ALMSSGV	GCGTTGATGTCCTCGGGGGTT	34
822	TYSDGTT	ACTTATAGTGATGGGACGACT	90
823	ASGEVQS	GCGTCGGGGGAGGTTCAGTCT	33
824	FAGVQQA	TTCGCAGGAGTCCAACAAGCT	287
825	ESSRLQI	GAGAGTTCGCGTCTTCAGATT	239
826	DSGKDRT	GATTCTGGTAAGGATCGTACG	37
827	MLALAVT	ATGTTGGCGCTGGCTGTGACG	32
828	GERMGMT	GGTGAGCGGATGGGTATGACT	270
829	MADGASM	ATGGCGGATGGTGCGTCTATG	255
830	RHLTSDV	CGACACCTCACATCCGACGTC	159
831	EVLSLAP	GAGGTGCTGTCTCTTGCTCCG	109
832	DIAVSMR	GACATCGCGGTATCGATGAGA	143
833	RSAGTST	AGGTCTGCAGGAACCTCCACA	29
834	TSYDTVV	ACATCATACGACACCGTCGTG	339
835	VGASTAW	GTGGGCGCCAGCACCGCGTGG	88
836	RVELTGT	CGCGTAGAATTGACCGGCACG	295
837	VQGPLTG	GTGCAGGGTCCGCTGACTGGT	14
838	DRVISSL	GATCGGGTTATTAGTTCTTTG	37
839	PLILSPS	CCCTTGATCTTATCTCCAAGT	117
840	VRQLDSR	GTGAGGCAGCTGGATTCGCGG	27
841	LLAGADR	TTGCTTGCTGGTGCTGATCGT	140
842	YSTERSV	TATTCGACTGAGAGGTCTGTT	320
843	GPMASVV	GGGCCGATGGCGTCTGTGGTT	216
844	MLGGGAS	ATGCTCGGCGGAGGTGCCTCC	298
845	LRGQPGV	CTGCGCGGCCAACCCGGCGTG	164
846	GNGTRVL	GGAAACGGCACCAGGGTCCTA	172
847	GLVQIVA	GGGCTTGTTCAGATTGTTGCG	326
848	SFRDTVP	AGTTTTAGGGATACGGTGCCT	318
849	SLNSVKV	TCCCTAAACTCGGTCAAAGTG	28
850	HLSRDHS	CACCTGTCACGTGACCACTCA	127
851	SGDRDQN	TCTGGTGATCGGGATCAGAAT	251
852	SGPMKAV	AGTGGGCCGATGAAGGCGGTT	304
853	AGGGTPR	GCGGGGGGTGGGACTCCGAGG	49
854	NLRGEHT	AATTTGCGTGGGGAGCATACG	131
855	GGTGEGP	GGTGGGACGGGTGAGGGTCCG	149
856	LRVPENQ	TTGCGTGTGCCGGAGAATCAG	237
857	AAGLILN	GCCGCAGGCCTCATCCTTAAC	179
858	TGERDQN	ACTGGTGAACGGGATCAGAAT	251
859	TIAAHVP	ACCATAGCAGCCCACGTACCC	91
860	SFAITER	AGTTTTGCGATTACTGAGCGG	322
861	FTIKDNR	TTCACCATAAAAGACAACAGA	237
862	ESRENVR	GAATCCCGTGAAAACGTCAGA	316
863	LPRLGGL	CTTCCGCGTTTGGGGGGGCTT	30
864	GPDTGAK	GGTCCAGACACAGGAGCCAAA	10
865	TGGLLYS	ACTGGTGGGCTTCTTTATAGT	179
866	RSGSGVA	CGGTCGGGCTCCGGAGTCGCC	163
867	LTGSIGL	TTAACTGGGTCAATTGGACTC	164
868	TLPHAGL	ACCCTCCCCCACGCAGGGTTA	34
869	VDHGMGL	GTTGATCATGGTATGGGTTTG	212
870	TVELNHV	ACGGTTGAGCTGAATCATGTT	162
871	VLSSDLR	GTGCTTTCGAGTGATCTTCGT	118
872	TLTYTET	ACATTGACATACACTGAAACC	79
873	FIDSQLG	TTTATTGATAGTCAGCTGGGT	152
874	FSTNSNH	TTCTCGACCAACAGCAACCAC	138
875	MGASDTL	ATGGGGGCTAGTGATACGCTT	26
876	TTGKVSG	ACCACGGGTAAAGTGTCGGGG	236
877	MDELRGR	ATGGACGAATTACGCGGCAGA	157
878	SVDNGLL	TCCGTCGACAACGGCTTACTG	210
879	TGMQVSI	ACCGGTATGCAAGTGTCGATC	190
880	SVVSGLL	TCTGTGGTGTCAGGTCTTTTG	25
881	EQYLGSP	GAGCAGTATCTGGGTTCTCCG	74
882	LSHTEGD	TTATCACACACCGAAGGGGAC	259
883	DFSVAHT	GACTTCTCTGTAGCGCACACT	37
884	MATPTNT	ATGGCAACGCCAACTAACACC	77
885	NTEDRRV	AACACAGAAGACCGGCGAGTT	242
886	AGVLKAL	GCAGGAGTATTAAAAGCCCTC	304
887	NAHALMV	AACGCCCACGCACTCATGGTC	89
888	VHVDNSN	GTGCATGTTGATAATAGTAAT	45
889	LSIRQGP	TTGAGTATTCGTCAGGGTCCT	259
890	GVNHAVA	GGAGTCAACCACGCCGTCGCC	4
891	AYVTQGG	GCCTACGTAACACAAGGCGGC	345
892	WDDQTSG	TGGGATGATCAGACTTCGGGG	204
893	LDLTSDV	CTTGATCTGACGTCTGATGTG	159
894	IPSDFPN	ATACCATCCGACTTCCCGAAC	271
895	SLVRGLL	AGTCTTGTTCGGGGTTTGCTG	25
896	IVYAVGE	ATAGTCTACGCTGTTGGAGAA	133
897	LAGLGGM	CTAGCTGGCCTCGGTGGAATG	164
898	SDEAYRA	AGCGATGAGGCTTATCGTGCG	245
899	VGQVPGR	GTGGGGCAAGTCCCGGGTAGG	168
900	SVDSALL	TCCGTGGACTCTGCTTTGCTG	24
901	LSLRDGV	CTATCCCTTAGGGACGGAGTC	259
902	STIPTPM	TCCACAATCCCAACCCCCATG	308
903	IPRIHSL	ATTCCTCGGATTCATTCTCTT	245
904	LSGIMVS	TTGTCGGGGATTATGGTTTCG	305
905	GFVQSRM	GGGTTTGTTCAGAGTCGGATG	326
906	SSQGTTK	TCTTCGCAGGGTACGACTAAG	23
907	NHVGDRL	AATCATGTTGGTGATCGTTTG	226
908	VESTAFT	GTTGAGAGTACGGCTTTTACG	214
909	LVAGQAM	CTGGTGGCGGGGCAGGCTATG	21
910	GLVRIQD	GGACTGGTTCGGATCCAAGAC	326
911	TNTDSSL	ACGAATACGGATTCTAGTCTG	20
912	TGLQVST	ACTGGGCTGCAGGTTAGTACT	227
913	AHGDKDL	GCACACGGCGACAAAGACCTT	291
914	SSANLSN	TCGTCCGCCAACCTTTCGAAC	19
915	EIAFTVP	GAAATAGCATTCACCGTACCT	120
916	SGEPLGL	TCTGGGGAGCCGCTTGGGCTT	279
917	QNVGVTK	CAAAACGTAGGAGTTACGAAA	64
918	LSNLSNG	CTTAGTAATCTGTCGAATGGT	247
919	LSTGEEM	CTTTCGACGGGTGAGGAGATG	232
920	EGGGAQR	GAGGGGGGTGGGGCTCAGAGG	49
921	DVRGSVN	GACGTCCGGGGGTCTGTCAAC	149
922	LNGDTGY	CTTAATGGTGATACGGGGTAT	164
923	MGDNYDR	ATGGGCGACAACTACGACCGC	228
924	QLRPLQT	CAACTGCGTCCTTTGCAAACG	318
925	AGVMNDL	GCCGGTGTTATGAACGACCTT	304
926	LLENARV	CTGCTGGAGAATGCGAGGGTG	243
927	LVVDASR	TTGGTAGTAGACGCAAGTCGC	18
928	LATHDAR	CTCGCAACGCACGACGCACGA	193
929	VRQLDSN	GTAAGACAACTTGACTCTAAC	66
930	QARDTKT	CAAGCTCGAGACACCAAAACA	246
931	TGDREQN	ACTGGTGATCGGGAACAGAAT	251
932	SGAAAAT	AGCGGGGCCGCAGCCGCCACC	17
933	GRKGEGP	GGTAGGAAGGGTGAGGGTCCG	149
934	QNVGVTQ	CAGAATGTGGGGGTGACTCAG	64
935	DSAPAAR	GATTCGGCTCCGGCGGCTCGG	16
936	ANQNVII	GCAAACCAAAACGTAATAATA	265
937	GAHIVSA	GGGGCGCACATAGTCTCCGCA	106
938	NSDLASP	AATAGTGATTTGGCGTCTCCT	242
939	AASMVVG	GCTGCGAGTATGGTTGTTGGG	269
940	VVSEIPL	GTCGTTAGCGAAATCCCCCTC	271
941	QAESAAR	CAAGCGGAATCAGCGGCTAGA	16
942	LSKEHAH	TTATCGAAAGAACACGCCCAC	57
943	TNLADTA	ACTAATCTGGCTGATACTGCG	273
944	ADREVRY	GCGGATCGGGAGGTGCGTTAT	15
945	NISVTPV	AATATTAGTGTTACGCCGGTT	276
946	PSRGNEG	CCCAGTCGCGGGAACGAAGGC	294
947	MMLNQGS	ATGATGCTTAACCAAGGCAGC	259
948	VHSQDVS	GTGCATTCGCAGGATGTGTCT	346
949	ANAEVQR	GCGAATGCGGAGGTTCAGCGT	15
950	LGPGITL	TTAGGCCCCGGTATCACCCTC	95
951	NVAELVA	AACGTCGCAGAATTGGTGGCA	288
952	ILSGLTS	ATTCTGAGTGGGTTGACTTCT	14
953	VNVSPTT	GTGAATGTTAGTCCTACTACT	13
954	GERDARI	GGTGAGAGGGATGCTAGGATT	315
955	IGMSAST	ATAGGTATGAGCGCGTCCACC	13
956	LSRGEEK	CTTTCGAGGGGTGAGGAGAAG	294
957	KNKGVDP	AAAAACAAAGGCGTCGACCCA	337
958	HQDRTTL	CATCAGGATAGGACGACGCTT	144
959	RISTEGT	CGCATCAGCACAGAAGGCACT	295
960	ALSGLAK	GCACTGTCCGGACTCGCAAAA	12
961	IGASVKL	ATCGGTGCATCGGTAAAACTG	11
962	ISLNAAE	ATTTCGCTGAATGCGGCGGAG	9
963	SHGSDTK	TCCCACGGAAGTGACACCAAA	174
964	HGRDALV	CATGGGCGGGATGCTCTTGTG	154
965	GVAGTYL	GGGGTGGCTGGGACGTATCTG	234
966	STEGAAL	AGTACGGAGGGGGCGGCTCTG	8
967	SVMGVVR	TCCGTCATGGGAGTAGTTCGT	7
968	SVVVTAR	TCGGTCGTCGTAACAGCTCGG	6
969	PLVGAPV	CCGCTGGTTGGGGCTCCGGTT	328
970	MGGATNP	ATGGGGGGGGCTACTAATCCG	195
971	NGPMEAV	AACGGACCAATGGAAGCAGTC	333
972	QVTDTKT	CAGGTGACTGATACTAAGACT	246
973	NSKDVQR	AACTCCAAAGACGTACAAAGA	15
974	RTTEPRF	CGTACTACGGAGCCTCGTTTT	248
975	VVGLTAA	GTTGTCGGCTTAACCGCAGCG	5
976	PGEHYQV	CCTGGCGAACACTACCAAGTG	196
977	RAVENMG	CGCGCAGTAGAAAACATGGGC	349
978	RVMGEEV	CGTGTGATGGGGGAGGAGGTT	312
979	KYSGAES	AAATACTCTGGCGCGGAATCT	348
980	MLVTETV	ATGTTGGTCACTGAAACGGTA	259
981	VFVEKSA	GTTTTTGTTGAGAAGAGTGCG	344
982	SVNQAVT	TCTGTGAATCAGGCGGTTACG	4
983	GHSATAA	GGACACTCCGCTACCGCCGCA	235
984	HDTSASV	CATGATACTAGTGCTAGTGTT	223
985	SVDSGLI	TCCGTAGACTCCGGACTTATC	220
986	VGKVMDV	GTCGGAAAAGTCATGGACGTC	206
987	AIVSIAK	GCCATCGTTTCAATAGCAAAA	3
988	PAEHYQA	CCGGCTGAGCATTATCAGGCT	196
989	VSLTDGL	GTGAGTTTGACTGATGGGCTT	259
990	SVTDVNH	TCTGTTACTGATGTTAATCAT	261
991	GLNEHEA	GGTCTGAATGAGCATGAGGCG	331
992	ANVGRDD	GCAAACGTTGGCCGCGACGAC	218
993	AGYSSLT	GCTGGATACTCGTCACTCACA	158
994	QLQPQQT	CAACTCCAACCCCAACAAACC	50
995	MRVTENQ	ATGAGGGTCACTGAAAACCAA	237
996	ITEQTTI	ATTACTGAGCAGACTACTATT	2
997	VVDSDNL	GTTGTTGATTCGGATAATCTG	141
998	FSTDTSS	TTTTCGACGGATACGTCGTCT	138

## Sheet: Macaque_allCNS_sequencerank
Rank	Peptide	Sequence
1	PSQGTLR	CCTTCTCAGGGGACGCTTCGG
2	PTQGTVR	CCCACACAAGGCACAGTCCGT
3	TDALTTK	ACTGATGCGCTTACGACTAAG
4	TDAGDGK	ACAGACGCGGGGGACGGCAAA
5	MTGISIV	ATGACAGGCATCTCTATCGTA
6	NGYTEGR	AATGGGTATACGGAGGGGCGT
7	PTQGTVR	CCTACTCAGGGGACGGTTCGG
8	SLVTSST	TCGCTTGTTACTTCTAGTACG
9	PTQGTFR	CCGACACAAGGAACATTCAGG
10	PTQGTIR	CCTACTCAGGGGACGATTCGG
11	AIVSIAQ	GCGATTGTGTCGATTGCTCAG
12	LTSGLAA	TTGACGTCTGGTTTGGCGGCG
13	PTQGTFR	CCTACTCAGGGGACGTTTCGG
14	STIPTMK	AGTACTATTCCTACTATGAAG
15	GTVGSMV	GGTACGGTGGGTTCTATGGTT
16	ELMASTI	GAGCTTATGGCTTCTACTATT
17	SPVGIIA	TCTCCTGTGGGTATTATTGCG
18	TSREEQW	ACTTCTCGTGAGGAGCAGTGG
19	RASADVV	AGGGCGAGTGCGGATGTTGTG
20	RYNDEST	AGATACAACGACGAATCCACT
21	HTIAASM	CACACCATAGCCGCAAGTATG
22	HTQGTLR	CATACTCAGGGGACGCTTCGG
23	DGRAELR	GATGGGCGGGCGGAGTTGCGT
24	AADSSAR	GCCGCTGACTCATCGGCCCGT
25	NLGAALS	AACCTTGGGGCTGCCCTATCG
26	ALNEHVA	GCTCTGAATGAGCATGTGGCG
27	IMVDAHS	ATTATGGTTGATGCTCATTCG
28	PAQGTLR	CCGGCGCAAGGAACACTACGA
29	SIGDLGK	AGTATCGGTGACCTAGGTAAA
30	PSQGTLR	CCGTCCCAAGGAACACTCAGG
31	PTHGTLR	CCGACCCACGGTACACTGCGA
32	NRELALG	AACCGCGAACTCGCACTCGGG
33	AGGGDPR	GCTGGTGGAGGTGACCCCCGA
34	PNERPTV	CCCAACGAACGTCCAACGGTC
35	AGVSASL	GCGGGTGTTTCTGCGTCGTTG
36	VIAGVGI	GTAATCGCGGGAGTAGGCATC
37	AIQTNDA	GCAATCCAAACCAACGACGCG
38	RTMGDST	CGGACAATGGGTGACAGTACG
39	KNQDMQV	AAGAATCAGGATATGCAGGTG
40	NGNMATF	AATGGGAATATGGCGACTTTT
41	MVTHTNK	ATGGTAACACACACAAACAAA
42	SLLLTTP	TCATTACTATTGACGACACCC
43	SSVQGIL	TCCTCAGTCCAAGGAATACTA
44	RIVDSVP	AGGATTGTGGATAGTGTTCCG
45	PTEGTLR	CCGACAGAAGGCACACTGCGA
46	YLVTTEN	TATTTGGTTACTACTGAGAAT
47	PTQGTLR	CCTACTCAGGGGACGCTTCGG
48	LLAGADR	TTGCTTGCTGGTGCTGATCGT
49	HSKGFDY	CACAGTAAAGGTTTCGACTAC
50	FQVEQVK	TTTCAGGTTGAGCAGGTTAAG
51	TGGRDQY	ACTGGTGGTCGGGATCAGTAT
52	PTPGTLR	CCTACTCCGGGGACGCTTCGG
53	LGDSAEA	CTTGGGGATTCTGCTGAGGCG
54	RVDSEQH	AGGGTGGATTCGGAGCAGCAT
55	SVDSGML	AGTGTTGATAGTGGGATGCTT
56	NTENASR	AATACTGAGAATGCGTCGCGG
57	PTLGTLR	CCTACTCTGGGGACGCTTCGG
58	RVALDLP	AGGGTGGCGCTGGATTTGCCG
59	AGDRDQY	GCTGGTGATCGGGATCAGTAT
60	VIALTEA	GTGATTGCGTTGACGGAGGCT
61	STIHTLK	AGTACTATTCATACTCTGAAG
62	REALALT	AGGGAGGCGCTGGCTCTGACG
63	TTSGNLM	ACGACGTCGGGGAATCTTATG
64	LTLSNGV	CTTACGCTGAGTAATGGGGTG
65	GVVNDER	GGCGTTGTCAACGACGAACGG
66	DKVVDEV	GATAAGGTGGTTGATGAGGTG
67	MAASVTL	ATGGCGGCTAGTGTTACGCTT
68	LTGERIL	CTAACCGGTGAACGCATACTT
69	NTVVNDP	AACACAGTCGTGAACGACCCT
70	VNAALGI	GTTAATGCTGCGCTTGGGATT
71	SRELTGS	TCGAGGGAGTTGACTGGGTCG
72	TVDSPMR	ACCGTCGACAGCCCTATGCGA
73	ATDSSVR	GCCACCGACAGCAGTGTCCGT
74	LESLSHH	CTGGAGTCGCTTTCTCATCAT
75	ALGTQGS	GCTCTGGGTACGCAGGGTTCT
76	RTTPDVP	CGTACGACTCCCGACGTACCT
77	VLNDNLA	GTGTTAAACGACAACTTAGCT
78	CNAAGCP	TGTAATGCTGCGGGGTGTCCG
79	LHAGESR	CTTCATGCTGGTGAGTCTAGG
80	HAGLGVT	CATGCTGGTCTTGGTGTTACT
81	KIGENAS	AAGATTGGTGAGAATGCTTCT
82	NAHDTET	AATGCGCATGATACTGAGACT
83	TGLQDSN	ACAGGATTGCAAGACTCGAAC
84	ASNPGRW	GCGAGTAACCCTGGAAGGTGG
85	VVGTQDR	GTTGTGGGGACTCAGGATAGG
86	VHASSPT	GTGCATGCTTCTAGTCCGACT
87	NGLQVSI	AATGGGCTGCAGGTTAGTATT
88	TVPNTDL	ACTGTGCCTAATACTGATTTG
89	FLLGHTD	TTCCTTCTGGGGCACACGGAC
90	REISILS	CGCGAAATATCGATACTATCT
91	DSLLPQT	GATTCTCTGCTTCCTCAGACT
92	RGGVTTE	CGTGGAGGCGTAACCACCGAA
93	HVASAGA	CATGTTGCTTCGGCGGGGGCG
94	FGGVINA	TTCGGGGGAGTAATAAACGCT
95	NGMGDVT	AACGGCATGGGGGACGTTACT
96	TTVEVSG	ACAACCGTAGAAGTAAGCGGC
97	VGGNVVH	GTTGGTGGTAATGTTGTTCAT
98	PMRPGVA	CCGATGCGGCCGGGTGTGGCT
99	RESGEQA	AGGGAGAGTGGGGAGCAGGCT
100	LSLTEGV	CTGAGTTTGACTGAGGGGGTT
101	PKPSHGE	CCTAAACCATCTCACGGAGAA
102	YQRTESL	TATCAGAGGACGGAGTCTCTG
103	PGEHYRL	CCTGGAGAACACTACAGATTG
104	TSVESNL	ACGTCGGTGGAGTCGAATCTT
105	GSGAGLH	GGAAGTGGAGCTGGCCTTCAC
106	MAGGTNP	ATGGCAGGTGGCACAAACCCT
107	RESLEAL	AGGGAGAGTCTTGAGGCGTTG
108	KGYDTPM	AAAGGCTACGACACACCCATG
109	DQLNDGR	GATCAGCTGAATGATGGGCGG
110	TIGVVAN	ACGATTGGGGTTGTGGCGAAT
111	LSTGSQL	CTGTCTACGGGGTCGCAGCTG
112	VPGSTTT	GTTCCAGGCTCAACGACTACC
113	MGDAGLR	ATGGGGGATGCGGGGCTGCGG
114	SPTSSPH	TCACCTACATCCTCACCACAC
115	ESLAGVR	GAATCGTTGGCAGGGGTGCGT
116	KLAEGVR	AAACTAGCCGAAGGAGTGCGG
117	GNSGDHF	GGTAACTCTGGTGACCACTTC
118	AVITEPK	GCGGTGATTACTGAGCCTAAG
119	APTATLR	GCGCCTACTGCTACTCTTCGG
120	STFSTVM	AGCACATTCTCCACTGTTATG
121	VLASLGD	GTACTCGCGTCGTTGGGCGAC
122	AAGVIPN	GCCGCCGGAGTGATACCTAAC
123	PGEPLRL	CCGGGAGAACCCTTGCGACTC
124	VTSDAGW	GTCACCTCTGACGCAGGGTGG
125	STLISET	TCCACGTTGATATCAGAAACC
126	VGGAGEI	GTTGGTGGGGCGGGTGAGATT
127	KTAQVQP	AAGACGGCGCAGGTGCAGCCG
128	SMNGTSL	AGTATGAATGGGACTAGTCTT
129	MVGLMGA	ATGGTGGGTCTGATGGGGGCT
130	LNVVDLQ	TTGAACGTTGTGGACTTGCAA
131	SVVSGLL	TCTGTGGTGTCAGGTCTTTTG
132	MAGGVQV	ATGGCGGGTGGGGTGCAGGTT
133	SVTERSG	TCTGTGACGGAGAGGAGTGGT
134	PNQGTLR	CCAAACCAAGGTACTCTACGA
135	GLNEHEA	GGTCTGAATGAGCATGAGGCG
136	RVENGGT	CGAGTGGAAAACGGCGGGACC
137	VSLTDGL	GTGAGTTTGACTGATGGGCTT
138	SRLENIS	TCGCGTCTTGAAAACATCTCC
139	SVVPNVQ	TCGGTGGTGCCGAATGTGCAG
140	TSMGIMV	ACGAGTATGGGTATTATGGTG
141	TGLGDRA	ACCGGCTTGGGAGACAGGGCT
142	VGSVTDS	GTTGGTAGCGTAACCGACTCC
143	RTDGADH	CGCACAGACGGAGCAGACCAC
144	MSISEPR	ATGTCTATTAGTGAGCCGCGG
145	MGGVTNP	ATGGGAGGTGTCACCAACCCC
146	PSRGNEG	CCCAGTCGCGGGAACGAAGGC
147	SAGGSLQ	AGTGCTGGTGGGAGTCTTCAG
148	GPRNSID	GGCCCACGTAACTCTATCGAC
149	VLSGEEL	GTTCTTAGTGGGGAGGAGTTG
150	TRTEDYT	ACGCGTACGGAGGATTATACT
151	VTGHPTL	GTTACGGGTCATCCGACTCTT
152	LETVGSP	CTGGAGACGGTTGGTTCTCCG
153	VGRDFPA	GTGGGTCGGGATTTTCCGGCT
154	STQGGLA	AGTACCCAAGGCGGATTAGCG
155	TAVERAW	ACGGCTGTTGAGCGGGCGTGG
156	PLVGAPV	CCGCTGGTTGGGGCTCCGGTT
157	ITQAAYV	ATCACACAAGCGGCGTACGTG
158	LGGDVVA	TTGGGTGGTGATGTGGTGGCG
159	NGSSIGV	AACGGCTCATCTATCGGCGTG
160	TGSIPSP	ACCGGTTCAATCCCTTCCCCC
161	GLEKMTS	GGTCTGGAGAAGATGACTTCT
162	QADDHGR	CAGGCGGATGATCATGGTAGG
163	TMLAGSI	ACCATGCTAGCAGGCAGCATC
164	ASIPTLN	GCATCCATACCAACGCTAAAC
165	LHNLTQP	CTTCATAATCTTACGCAGCCT
166	LTAISDH	CTTACGGCGATTAGTGATCAT
167	VAALGMT	GTTGCTGCTTTGGGTATGACT
168	ALGDALR	GCACTAGGCGACGCATTACGC
169	GSGNGGS	GGTAGTGGGAATGGTGGGAGT
170	SADSSVR	TCGGCGGATAGTTCTGTGCGG
171	SVATGVL	AGCGTGGCTACAGGCGTGCTC
172	LVTGMSS	CTTGTTACTGGGATGAGTTCT
173	MVTSGLT	ATGGTTACGTCGGGGTTGACG
174	PREHNQA	CCGCGTGAGCATAATCAGGCT
175	TSPGLMV	ACATCACCCGGCCTGATGGTT
176	PQHIDPE	CCTCAGCATATTGATCCTGAG
177	GGVSATA	GGAGGAGTCAGCGCAACGGCT
178	SLVQGTV	AGTCTTGTGCAGGGGACTGTT
179	SGEPLGL	TCTGGGGAGCCGCTTGGGCTT
180	SQLSVML	AGCCAACTTTCAGTAATGCTT
181	TLTDVVH	ACTCTTACTGATGTGGTGCAT
182	QDGPAVK	CAGGATGGGCCTGCGGTGAAG
183	RGQSDPL	CGGGGGCAGTCTGATCCGTTG
184	IMVGTTT	ATAATGGTAGGTACGACTACG
185	LGSDESR	CTGGGGTCGGATGAGAGTCGG
186	NLGGVQL	AACTTAGGAGGCGTCCAATTG
187	SEQNKVW	TCCGAACAAAACAAAGTATGG
188	ANSHTNS	GCAAACAGTCACACCAACTCT
189	ATVKDSG	GCAACCGTAAAAGACTCGGGG
190	NGLSAST	AATGGGCTGTCTGCTTCTACT
191	VMASTGP	GTAATGGCGTCAACAGGACCG
192	VTTHSPV	GTTACCACCCACAGTCCAGTT
193	LSLNDVV	CTGAGTTTGAATGATGTGGTT
194	AHTEMSH	GCCCACACCGAAATGTCTCAC
195	DVAVSMI	GATGTTGCTGTTTCTATGATT
196	FPAGVGQ	TTTCCGGCTGGTGTTGGGCAG
197	VTTLSPV	GTCACGACTTTGAGTCCAGTT
198	LIGAALD	CTAATCGGCGCAGCACTCGAC
199	VLSSDLR	GTGCTTTCGAGTGATCTTCGT
200	QHGAEAR	CAGCATGGGGCGGAGGCGAGG
201	SHGSDPK	TCTCATGGTTCTGATCCGAAG
202	MNGGNVL	ATGAACGGCGGCAACGTGCTC
203	RVDSGLL	AGGGTTGATAGTGGGCTGCTT
204	IPSTGAQ	ATTCCGAGTACGGGGGCGCAG
205	VIAGLGF	GTAATCGCAGGCTTAGGTTTC
206	FGVSALS	TTTGGTGTTAGTGCTCTTTCT
207	SPAGLLA	TCGCCGGCGGGGTTGCTTGCG
208	STIPTPM	TCCACAATCCCAACCCCCATG
209	PKPSHGE	CCGAAGCCTAGTCATGGTGAG
210	DALSSLR	GACGCTTTATCCAGCTTGCGA
211	STDMRSP	AGTACGGATATGAGGTCGCCG
212	AVFSSQK	GCTGTATTCTCCAGTCAAAAA
213	RSEVNGV	CGGAGTGAGGTGAATGGGGTT
214	ATVAGQY	GCTACCGTGGCAGGCCAATAC
215	SVVVTAR	TCGGTCGTCGTAACAGCTCGG
216	GIDTSQP	GGCATAGACACATCCCAACCC
217	VVQVPGR	GTAGTGCAAGTACCAGGACGC
218	ITGVYDK	ATAACTGGCGTTTACGACAAA
219	VVDSYNL	GTGGTAGACTCTTACAACTTA
220	SLGEGRH	AGTTTAGGCGAAGGGCGTCAC
221	SIGLPAQ	AGTATTGGGCTTCCTGCGCAG
222	ASTVSTV	GCCTCCACAGTAAGTACGGTC
223	MEALAVT	ATGGAAGCTTTGGCGGTAACA
224	REISNLR	CGGGAAATAAGCAACCTACGT
225	VLDTVGN	GTTCTGGATACGGTTGGTAAT
226	AGLGSTS	GCTGGTCTGGGGTCGACTAGT
227	VEVPSTN	GTTGAAGTCCCTTCTACGAAC
228	VDHGGVV	GTGGATCATGGTGGTGTGGTT
229	GAHIVSA	GGGGCGCACATAGTCTCCGCA
230	TSREELR	ACAAGTAGGGAAGAATTGCGA
231	NGSDTTM	AATGGTTCTGATACTACTATG
232	KNPGVDT	AAAAACCCTGGAGTTGACACG
233	THDKLSV	ACTCATGATAAGCTTAGTGTT
234	NADYGGD	AATGCTGATTATGGGGGTGAT
235	ILATETS	ATCCTAGCCACAGAAACCAGC
236	TTMADPA	ACAACAATGGCGGACCCCGCC
237	VTEHTQF	GTGACTGAGCATACGCAGTTT
238	LTGISNV	TTAACCGGCATCTCAAACGTA
239	PVLAAAN	CCTGTTCTTGCGGCAGCGAAC
240	HATVVNS	CATGCGACTGTTGTTAATTCG
241	AMDNGAF	GCTATGGATAATGGTGCTTTT
242	SVNSIPV	TCGGTCAACAGTATACCAGTC
243	NLGVVPL	AATTTGGGTGTGGTTCCGCTG
244	QNSNGLL	CAGAATAGTAATGGGCTTTTG
245	ESSRLQI	GAGAGTTCGCGTCTTCAGATT
246	ERQLDSH	GAGAGGCAGCTGGATTCGCAT
247	ATTVSPV	GCAACCACTGTGAGCCCCGTA
248	TPPPNGR	ACGCCTCCTCCTAATGGTAGG
249	QDGPAVK	CAAGACGGCCCGGCAGTTAAA
250	VGVNGSH	GTGGGTGTGAATGGTTCTCAT
251	TVPNTVL	ACAGTACCCAACACAGTCCTT
252	HGVSIEL	CATGGTGTTTCGATTGAGCTG
253	SSQGTTK	TCTTCGCAGGGTACGACTAAG
254	TVGHDNK	ACCGTAGGACACGACAACAAA
255	QGGHSGG	CAGGGTGGTCATAGTGGGGGT
256	LTDGTVV	CTTACTGATGGGACTGTTGTT
257	VGASTAW	GTGGGCGCCAGCACCGCGTGG
258	VSRGEEM	GTAAGCCGCGGCGAAGAAATG
259	SIYDNDT	TCCATCTACGACAACGACACC
260	RETVDST	CGTGAGACTGTGGATAGTACT
261	STEGAAL	AGTACGGAGGGGGCGGCTCTG
262	ASREVIY	GCATCGAGAGAAGTCATCTAC
263	TEALAVK	ACAGAAGCACTTGCGGTAAAA
264	PTPGTLR	CCGACACCAGGAACTTTAAGA
265	GSGGVSV	GGTTCGGGTGGTGTTAGTGTG
266	PTQGVSM	CCAACCCAAGGAGTTTCGATG
267	VRQLDSN	GTAAGACAACTTGACTCTAAC
268	MGVLTTV	ATGGGGGTGTTGACTACGGTG
269	SLSDGSL	TCTCTGTCTGATGGTTCTCTT
270	HSEGVGR	CACTCGGAAGGAGTCGGACGC
271	WNLDMNN	TGGAACCTAGACATGAACAAC
272	LGHKAGD	TTGGGGCATAAGGCTGGTGAT
273	NLGVVNL	AACTTAGGCGTCGTCAACCTT
274	SGGRITD	AGCGGAGGGCGCATCACCGAC
275	TVITGAP	ACTGTGATCACTGGCGCCCCC
276	SQLAELV	AGTCAGTTGGCGGAGCTGGTT
277	SVTDVRH	TCTGTTACTGATGTTAGGCAT
278	DVAGSMR	GATGTTGCTGGTTCTATGCGT
279	VVQAPGR	GTTGTTCAGGCTCCTGGGCGT
280	NLGAALS	AATCTGGGTGCGGCGCTTTCT
281	KYSGAES	AAATACTCTGGCGCGGAATCT
282	VSATLGQ	GTATCAGCCACACTAGGCCAA
283	AGVSELL	GCGGGTGTTTCTGAGTTGTTG
284	PLLGNTI	CCGCTTTTGGGGAATACGATT
285	TAGLSHP	ACCGCAGGATTGTCACACCCT
286	RSNSAEW	AGATCGAACTCCGCGGAATGG
287	DTGVGTR	GATACTGGGGTTGGTACGCGT
288	PLILSPS	CCCTTGATCTTATCTCCAAGT
289	SVNQAVT	TCTGTGAATCAGGCGGTTACG
290	AHGERLS	GCTCACGGAGAAAGACTTAGC
291	TLASSER	ACTTTGGCGAGTTCTGAGCGG
292	VHDSTPL	GTGCATGATTCGACTCCGTTG
293	HAAGASS	CATGCGGCGGGTGCTAGTAGT
294	GNGTGVL	GGAAACGGCACCGGGGTCCTA
295	VLTSPGP	GTGCTCACAAGCCCGGGACCG
296	LSTGAQM	TTATCAACCGGAGCTCAAATG
297	MIASGLS	ATGATTGCGTCGGGTTTGTCG
298	RYDVEST	CGGTATGATGTTGAGTCTACG
299	VLVGTSL	GTTCTTGTTGGGACGAGTTTG
300	LNTTESK	CTTAACACCACCGAAAGCAAA
301	SNIPTLM	TCGAACATCCCGACATTAATG
302	VLGGPAV	GTGCTGGGTGGTCCTGCGGTG
303	VIGGLGI	GTTATTGGTGGGCTTGGGATT
304	DLASAGH	GATCTGGCGAGTGCTGGGCAT
305	SVTDIKH	TCGGTGACGGACATAAAACAC
306	TNHQEPN	ACGAATCATCAGGAGCCTAAT
307	VLNEHVA	GTCCTTAACGAACACGTAGCT
308	HNTGMDM	CATAATACGGGGATGGATATG
309	GRSQLPM	GGCCGATCACAACTTCCAATG
310	DSGKDRT	GATTCTGGTAAGGATCGTACG
311	LLAGISI	TTGCTTGCTGGGATTAGTATT
312	TDVVLHK	ACTGACGTCGTATTACACAAA
313	VIETRLS	GTCATCGAAACTCGCCTTTCC
314	FGAELHK	TTTGGGGCTGAGTTGCATAAG
315	SHGTDSK	AGTCACGGCACGGACTCTAAA
316	AVDSSVR	GCTGTTGACTCCAGCGTTAGA
317	PNQGTLR	CCTAATCAGGGGACGCTTCGG
318	VVSVTAS	GTGGTGTCGGTTACGGCTAGT
319	VNVSYGD	GTGAATGTTTCGTATGGTGAT
320	VTTVYPV	GTTACGACAGTATACCCGGTA
321	QYVVSGA	CAGTATGTTGTTAGTGGTGCG
322	VLSGEVL	GTCTTGTCTGGAGAAGTCCTT
323	AAGVILN	GCGGCGGGTGTTATTCTGAAT
324	SMTSESS	TCAATGACTTCGGAATCGTCT
325	ILVDTHA	ATTCTGGTTGATACTCATGCG
326	YVTFGEN	TACGTAACCTTCGGTGAAAAC
327	NSDLMGR	AACAGTGACCTAATGGGCCGA
328	IVDYQGK	ATCGTAGACTACCAAGGCAAA
329	PHQGSES	CCTCATCAGGGTAGTGAGAGT
330	LSRGEEK	CTTTCGAGGGGTGAGGAGAAG
331	LSRDVAV	TTGTCGAGGGATGTGGCGGTT
332	PTQGTLR	CCAACGCAAGGTACCTTGCGA
333	REQQKYW	CGGGAACAACAAAAATACTGG
334	EQSMGSP	GAGCAGTCTATGGGTTCTCCG
335	KGSETPM	AAAGGGTCAGAAACACCGATG
336	KEYITAV	AAAGAATACATAACAGCGGTA
337	HGTLESQ	CACGGCACCCTCGAATCGCAA
338	ESLAGVR	GAGAGTCTTGCTGGTGTTAGG
339	NDRNTSS	AATGATAGGAATACGTCTTCG
340	AAVSALL	GCCGCAGTATCCGCACTATTA
341	LRVTENP	CTTCGGGTCACCGAAAACCCC
342	IAILAAS	ATTGCGATTCTTGCTGCTTCG
343	MLTGIAT	ATGTTGACGGGGATTGCTACT
344	STIPALM	AGTACTATTCCTGCTCTGATG
345	AAREVIN	GCGGCTCGGGAGGTGATTAAT
346	IVMAEVH	ATCGTAATGGCCGAAGTACAC
347	LVVDASR	TTGGTAGTAGACGCAAGTCGC
348	HQHMVEG	CACCAACACATGGTTGAAGGA
349	ENSGGHF	GAGAATAGTGGGGGTCATTTT
350	YSMTVTT	TATAGTATGACGGTTACGACT
351	SHASDSK	TCGCACGCATCAGACTCTAAA
352	AVSDYTV	GCCGTGAGCGACTACACAGTC
353	STIPTLL	AGTACTATTCCTACTCTGTTG
354	SPSAFPK	TCCCCTTCAGCATTCCCAAAA
355	NFGEVQL	AATTTTGGTGAGGTTCAGCTG
356	GIETRGL	GGAATCGAAACACGCGGTCTC
357	NVNQDSL	AACGTAAACCAAGACTCACTC
358	AGLLTKV	GCAGGACTCCTTACAAAAGTA
359	LSIRQGP	TTGAGTATTCGTCAGGGTCCT
360	PALQGNF	CCGGCTCTTCAGGGTAATTTT
361	LDSGIPR	CTCGACTCTGGTATCCCCAGA
362	SYSDGSS	TCATACTCGGACGGCAGCAGC
363	FQDTIGV	TTTCAGGATACGATTGGGGTG
364	VLLGIDR	GTTTTGCTAGGAATCGACCGT
365	SHGYDSK	TCTCATGGTTATGATTCGAAG
366	SVDTGLL	AGCGTCGACACGGGCCTCTTA
367	EGGGAQR	GAGGGGGGTGGGGCTCAGAGG
368	AALSQEF	GCGGCCCTGTCTCAAGAATTC
369	NSISLIN	AACTCTATCAGCCTCATAAAC
370	LSRGEEM	CTTTCGAGGGGTGAGGAGATG
371	IGMSAST	ATAGGTATGAGCGCGTCCACC
372	MGSDTTM	ATGGGTTCTGATACTACTATG
373	SLVLTSH	TCATTAGTCCTTACGAGCCAC
374	LGGDAVA	CTAGGAGGAGACGCAGTTGCA
375	PIQGTLR	CCTATTCAGGGGACGCTTCGG
376	RVELALT	AGAGTCGAACTTGCCTTAACA
377	VDHGGVH	GTTGACCACGGAGGGGTCCAC
378	IASDIGR	ATTGCTTCGGATATTGGTCGG
379	PNERLAV	CCTAACGAACGATTGGCAGTC
380	DLSTFPV	GACCTCTCGACATTCCCTGTA
381	DSSKAEW	GATAGTAGTAAGGCTGAGTGG
382	GAFAPAT	GGCGCATTCGCACCAGCAACA
383	TMSLSLR	ACTATGTCTCTGTCGTTGCGT
384	VDDIKSW	GTTGACGACATAAAATCCTGG
385	TTLADHA	ACTACTCTGGCTGATCATGCG
386	KSDVEYL	AAATCAGACGTCGAATACCTA
387	MNGGYVL	ATGAACGGCGGATACGTACTT
388	MAVDVTK	ATGGCAGTCGACGTAACCAAA
389	TDALTSK	ACAGACGCACTCACCAGTAAA
390	AAGGILN	GCGGCGGGTGGTATTCTGAAT
391	LSEGRAY	CTTAGTGAGGGTCGTGCGTAT
392	SVSHVVV	TCGGTCTCTCACGTCGTCGTA
393	FISGALT	TTCATATCCGGCGCCTTAACT
394	VTGLTVQ	GTTACCGGGCTGACAGTACAA
395	HSASLIE	CACTCAGCATCCCTCATAGAA
396	ITQAVYI	ATCACACAAGCGGTATACATC
397	ASMSAEH	GCTAGTATGTCTGCGGAGCAT
398	SVTDVNH	TCTGTTACTGATGTTAATCAT
399	LGTSDVR	TTGGGGACGAGTGATGTGCGT
400	QSNHAPV	CAATCAAACCACGCCCCGGTC
401	SMAVTAK	AGTATGGCGGTGACGGCGAAG
402	RMTGDLT	CGTATGACTGGAGACCTAACC
403	SHGSDPK	AGCCACGGGTCAGACCCTAAA
404	GLGDSGE	GGGTTGGGGGATTCGGGTGAG
405	SVTLLGV	AGTGTGACTCTGTTGGGTGTG
406	PNDGPSK	CCTAATGATGGGCCTAGTAAG
407	FDSAPRY	TTTGATTCTGCGCCGCGGTAT
408	VVDAYNL	GTCGTAGACGCTTACAACTTA
409	NEAVNVR	AATGAGGCTGTTAATGTTCGG
410	TLALSER	ACCTTAGCCTTATCAGAACGA
411	LRDSAEP	CTCCGAGACTCAGCGGAACCA
412	PDNNPRN	CCTGATAATAATCCGCGGAAT
413	YHASDSK	TATCATGCTTCTGATTCGAAG
414	KGYDTNM	AAAGGCTACGACACAAACATG
415	HTTGAEM	CACACTACTGGGGCCGAAATG
416	GLNDNVA	GGTCTGAATGATAATGTGGCG
417	PQLIVPK	CCTCAGCTTATTGTTCCTAAG
418	IIVDNGS	ATAATAGTCGACAACGGATCA
419	QNESGMK	CAAAACGAAAGCGGGATGAAA
420	NQLGELV	AACCAACTCGGCGAACTAGTG
421	RDLTSDM	AGAGACTTGACTTCGGACATG
422	GVSVLNV	GGGGTGAGTGTGCTGAATGTT
423	AADSSGR	GCGGCGGATAGTTCTGGGCGG
424	ALNEHEA	GCTCTGAATGAGCATGAGGCG
425	LRVTENQ	TTGCGTGTGACGGAGAATCAG
426	MTVPGSP	ATGACGGTTCCGGGTAGTCCG
427	TLAITER	ACTTTGGCGATTACTGAGCGG
428	KNPGVDT	AAGAATCCGGGGGTGGATACT
429	RVALDET	AGGGTGGCGCTGGATGAGACG
430	MNVGHVL	ATGAATGTGGGTCATGTTCTG
431	LRVTENK	TTGCGTGTGACGGAGAATAAG
432	TLGMSTR	ACGTTGGGGATGTCTACTCGT
433	REHSAQL	AGGGAGCATTCGGCGCAGCTT
434	HGNLVSQ	CATGGGAATTTGGTGTCTCAG
435	VQGPQTG	GTGCAGGGTCCGCAGACTGGT
436	VTTLTPV	GTGACTACGCTTACTCCTGTG
437	DSHVSGM	GATAGTCATGTGTCGGGGATG
438	LVTPMHM	CTCGTAACTCCCATGCACATG
439	RVDSEKL	AGGGTGGATTCGGAGAAGCTT
440	RPEIEVR	CGGCCGGAGATTGAGGTTAGG
441	QDGPAEK	CAGGATGGGCCTGCGGAGAAG
442	MVTPTNT	ATGGTTACTCCTACGAATACG
443	LSKGSQL	CTGTCTAAGGGGTCGCAGCTG
444	VIVLTEA	GTGATTGTGTTGACGGAGGCT
445	QSLTDGV	CAGAGTTTGACTGATGGGGTT
446	MNGAHVL	ATGAATGGGGCTCATGTTCTG
447	RVALDLT	AGGGTGGCGCTGGATTTGACG
448	SQSAFPN	AGTCAGTCGGCTTTTCCTAAT
449	LTRGEEK	CTTACGAGGGGTGAGGAGAAG
450	MGASDTL	ATGGGGGCTAGTGATACGCTT
451	NQLAELV	AATCAGTTGGCGGAGCTGGTT
452	LGDSADQ	CTTGGGGATTCTGCTGATCAG
453	GVSVLND	GGGGTGAGTGTGCTGAATGAT
454	TTAAIVK	ACGACGGCGGCTATTGTTAAG
455	MGASDTH	ATGGGGGCTAGTGATACGCAT
456	DLNEHVA	GATCTGAATGAGCATGTGGCG
457	MNGGHAL	ATGAATGGGGGTCATGCTCTG
458	SNGLPAQ	AGTAATGGGCTTCCTGCGCAG
459	TTTGNLM	ACGACGACGGGGAATCTTATG
460	LAGSTGP	TTGGCGGGGTCGACGGGTCCG
461	AVKEYEL	GCCGTTAAAGAATACGAACTC
462	VIAGHGN	GTTATTGCTGGGCATGGGAAT
463	LGDSAET	CTTGGGGATTCTGCTGAGACG
464	MVTPTNK	ATGGTTACTCCTACGAATAAG
465	AIVSIAR	GCGATTGTGTCGATTGCTCGG
466	SPTSSPT	TCTCCGACGAGTTCGCCGACT
467	ESRNDVV	GAGTCGAGGAATGATGTTGTT
468	TGSSAML	ACGGGGAGTTCGGCGATGCTT
469	TVNSIPV	ACGGTCAACAGTATACCAGTC
470	ITENASR	ATTACTGAGAATGCGTCGCGG
471	PILGAST	CCGATTCTTGGTGCTAGTACG
472	GGKGEGP	GGTGGGAAGGGTGAGGGTCCG
473	IVMDENH	ATCGTAATGGACGAAAACCAC
474	MGASVTL	ATGGGGGCTAGTGTTACGCTT
475	AVKEYEA	GCGGTGAAGGAGTATGAGGCG
476	TVGLSIA	ACTGTGGGTTTGTCGATTGCG
477	QVIDTKT	CAGGTGATTGATACTAAGACT
478	DVVLLTR	GATGTTGTTTTGTTGACTAGG
479	DVRGSDI	GACGTACGGGGGTCTGACATC
480	FAEVAQA	TTTGCGGAGGTTGCGCAGGCG
481	TSLLPQT	ACGTCTCTGCTTCCTCAGACT
482	AADSSAR	GCGGCGGATAGTTCTGCGCGG
483	LGDSAES	CTTGGGGATTCTGCTGAGTCG
484	SVDSGLL	AGTGTTGATAGTGGGCTGCTT
485	GRDLTPA	GGTCGGGATCTTACGCCTGCT
486	PAREVLY	CCGGCTCGGGAGGTGCTTTAT
487	GSDIKHE	GGTTCTGATATTAAGCATGAG
488	LAGSPGP	TTGGCGGGGTCGCCGGGTCCG
489	DVTVSMR	GATGTTACTGTTTCTATGCGT
490	RVDSGQL	AGGGTGGATTCGGGGCAGCTT
491	MNGGNVM	ATGAATGGGGGTAATGTTATG
492	PQLIVPA	CCTCAGCTTATTGTTCCTGCG
493	VTTHTPV	GTGACTACGCATACTCCTGTG
494	MQITGLH	ATGCAGATTACTGGTCTTCAT
495	AAREELN	GCGGCTCGGGAGGAGCTTAAT
496	AAREVLM	GCGGCTCGGGAGGTGCTTATG
497	PGGHYQA	CCGGGTGGGCATTATCAGGCT
498	EVAGTYS	GAGGTGGCTGGGACGTATTCT
499	VVDSNNL	GTTGTTGATTCGAATAATCTG
500	VRQLDSL	GTGAGGCAGCTGGATTCGCTG
501	QVTDTKT	CAGGTGACTGATACTAAGACT
502	VNDGLGI	GTTAATGATGGGCTTGGGATT
503	TTSANLM	ACGACGTCGGCGAATCTTATG
504	GSHVSGD	GGTAGTCATGTGTCGGGGGAT
505	GRSQLPM	GGGCGGTCGCAGTTGCCGATG
506	TVLAASH	ACGGTGTTGGCTGCGTCTCAT
507	SPSAFPN	AGTCCGTCGGCTTTTCCTAAT
508	QSMTDGV	CAGAGTATGACTGATGGGGTT
509	QSLSKDK	CAGAGTCTTAGTAAGGATAAG
510	REALSVT	AGGGAGGCGCTGTCTGTGACG
511	VIAGHGI	GTTATTGCTGGGCATGGGATT
512	MNGGHVI	ATGAATGGGGGTCATGTTATT
513	NQLAEQV	AATCAGTTGGCGGAGCAGGTT
514	PAREVHY	CCGGCTCGGGAGGTGCATTAT
515	VLASLGP	GTTCTGGCTTCGCTTGGTCCT
516	PARELHY	CCGGCTCGGGAGCTGCATTAT
517	MSITEPR	ATGTCTATTACTGAGCCGCGG
518	AAGVIPN	GCGGCGGGTGTTATTCCGAAT
519	VTRGTGN	GTTACTCGTGGTACGGGTAAT
520	GVGVLNV	GGGGTGGGTGTGCTGAATGTT
521	QSPGSQL	CAGTCTCCGGGGTCGCAGCTG
522	RPEIAGR	CGGCCGGAGATTGCGGGTAGG
523	PILGASS	CCGATTCTTGGTGCTAGTTCG
524	RVDSEQL	AGGGTGGATTCGGAGCAGCTT
525	TTYDTLV	ACGACGTATGATACGTTGGTT
526	VFVEKSA	GTTTTTGTTGAGAAGAGTGCG
527	VGSLTAS	GTGGGGTCGCTTACGGCTAGT
528	QNMGVTQ	CAGAATATGGGGGTGACTCAG
529	GVSVPNV	GGGGTGAGTGTGCCGAATGTT
530	GSRENAR	GGGAGTAGGGAGAATGCGCGT
531	PGEHYEA	CCGGGTGAGCATTATGAGGCT
532	AVGVILN	GCGGTGGGTGTTATTCTGAAT
533	TLAINER	ACTTTGGCGATTAATGAGCGG
534	MNGGHVL	ATGAATGGGGGTCATGTTCTG
535	LGGVSSE	CTGGGGGGTGTGTCGTCTGAG
536	TVGLTIA	ACTGTGGGTTTGACGATTGCG
537	WNGRETT	TGGAATGGTCGGGAGACTACT
538	RHVHVEG	CGCCACGTACACGTCGAAGGC
539	DSRVSGD	GATAGTCGTGTGTCGGGGGAT
540	RPEIAVR	CGGCCGGAGATTGCGGTTAGG
541	DVSVSMR	GATGTTTCTGTTTCTATGCGT
542	IVTPTNT	ATTGTTACTCCTACGAATACG
543	SPTSSPP	TCTCCGACGAGTTCGCCGCCT
544	NHGTDSK	AACCACGGAACAGACTCTAAA
545	KNPGVDS	AAGAATCCGGGGGTGGATTCT
546	PDRHGGL	CCTGATCGGCATGGTGGGCTG
547	VVDSDNL	GTTGTTGATTCGGATAATCTG
548	NQLGELV	AATCAGTTGGGGGAGCTGGTT
549	NQLAEPV	AATCAGTTGGCGGAGCCGGTT
550	WIGRETT	TGGATTGGTCGGGAGACTACT
551	SGAPLRL	TCTGGGGCGCCGCTTAGGCTT
552	VLLGINM	GTGCTTTTGGGTATTAATATG
553	SHGYDSK	TCGCACGGCTACGACTCTAAA
554	PGAHYQA	CCGGGTGCGCATTATCAGGCT
555	ASESSPP	GCATCAGAATCATCACCACCC
556	QNVGVTQ	CAGAATGTGGGGGTGACTCAG
557	GEQQKVW	GGTGAGCAGCAGAAGGTTTGG
558	AQAQTGW	GCTCAAGCACAGACCGGCTGG
559	STLHTTT	AGTACTCTTCATACTACGACT
560	AVLSQNL	GCTGTGTTGTCTCAGAATCTT
561	GAVSSTK	GGTGCTGTTTCTTCGACTAAG
562	PTQETLR	CCTACTCAGGAGACGCTTCGG
563	QYVVSGV	CAGTATGTTGTTAGTGGTGTG
564	LAGLGGP	CTTGCGGGTTTGGGGGGGCCT
565	QTMKDFY	CAGACGATGAAGGATTTTTAT
566	VGSVMAS	GTGGGGTCGGTTATGGCTAGT
567	AHIGTLT	GCACACATCGGAACTCTCACC
568	MVTPTIT	ATGGTTACTCCTACGATTACG
569	MLTPTNT	ATGCTTACTCCTACGAATACG
570	TGDRDQN	ACTGGTGATCGGGATCAGAAT
571	GGVSSTN	GGTGGTGTTTCTTCGACTAAT
572	LSNHGPI	CTGAGTAATCATGGGCCTATT
573	ALTNGQR	GCACTAACCAACGGTCAACGT
574	NQLSELV	AATCAGTTGTCGGAGCTGGTT
575	GALTSTK	GGTGCTCTTACTTCGACTAAG
576	VGSVTAS	GTGGGGTCGGTTACGGCTAGT
577	VLASHGT	GTTCTGGCTTCGCATGGTACT
578	AVKEYET	GCGGTGAAGGAGTATGAGACG
579	RGGVSTE	CGGGGGGGTGTGTCGACTGAG
580	SGGKEEM	AGTGGGGGTAAGGAGGAGATG
581	HGTLVSQ	CATGGGACTTTGGTGTCTCAG
582	LMNDLLS	CTTATGAACGACTTACTCTCC
583	DAPRDGA	GACGCACCCCGCGACGGGGCT
584	RTTEPRF	CGTACTACGGAGCCTCGTTTT
585	TLPELNL	ACGTTGCCGGAGTTGAATCTT
586	LTKSTEW	CTCACCAAATCCACAGAATGG
587	QVPDNKT	CAGGTGCCTGATAATAAGACT
588	QGGDSGG	CAGGGTGGTGATAGTGGGGGT
589	LSTGEEM	CTTTCGACGGGTGAGGAGATG
590	PEPRSSY	CCTGAGCCGCGTAGTAGTTAT
591	LISTTLR	TTGATTTCTACTACGCTGCGT
592	RVTPTNT	CGCGTGACGCCAACTAACACT
593	HKDRTTL	CATAAGGATAGGACGACGCTT
594	STEYAML	TCTACTGAGTATGCGATGTTG
595	NLGAELS	AACTTGGGGGCAGAACTATCG
596	QNGLQLL	CAGAATGGGTTGCAGCTTTTG
597	LISGTLR	TTGATTTCTGGTACGCTGCGT
598	ANQNVII	GCAAACCAAAACGTAATAATA
599	SPPPNAR	AGCCCGCCGCCGAACGCGCGT
600	SSADYQV	AGTTCTGCGGATTATCAGGTT
601	KQVSMES	AAGCAGGTGTCGATGGAGTCG
602	RVALDVT	AGGGTGGCGCTGGATGTGACG
603	LNMGPLH	CTGAATATGGGTCCTTTGCAT
604	IPRIHSL	ATTCCTCGGATTCATTCTCTT
605	IGSSLSP	ATTGGGTCGTCGCTTAGTCCT
606	LEKDPMT	TTGGAAAAAGACCCTATGACT
607	MVTNTNT	ATGGTTACTAATACGAATACG
608	RIASNLA	AGGATTGCTTCTAATCTGGCG
609	VVAGTNS	GTCGTTGCAGGTACAAACTCG
610	GVAATNS	GGGGTGGCTGCGACGAATTCT
611	KGSVTPM	AAGGGTTCTGTTACTCCTATG
612	HDTSASV	CATGATACTAGTGCTAGTGTT
613	SLAITER	AGTTTGGCGATTACTGAGCGG
614	HGRDALV	CATGGGCGGGATGCTCTTGTG
615	DIAGLGI	GATATTGCCGGGCTTGGGATT
616	ANQLAPV	GCCAACCAATTGGCCCCCGTG
617	NGASLAS	AACGGAGCTTCCCTCGCAAGC
618	*KMSAYV	TGAAAGATGTCCGCTTATGTG
619	GVAGRIL	GGGGTGGCTGGGCGTATTCTG
620	TLAISGR	ACTTTGGCGATTTCTGGGCGG
621	NLHTAEA	AACCTCCACACTGCTGAAGCG
622	SIAVGLS	AGTATTGCGGTGGGTTTGTCG
623	TGQQVSI	ACTGGGCAGCAGGTTAGTATT
624	LPRLGGL	CTTCCGCGTTTGGGGGGGCTT
625	DTASTQS	GACACAGCATCTACTCAATCC
626	PQLIVPV	CCTCAGCTTATTGTTCCTGTG
627	GLNDHVA	GGTCTGAATGATCATGTGGCG
628	RDEAYRA	AGGGATGAGGCTTATCGTGCG
629	RISPEGT	CGTATATCACCGGAAGGCACT
630	HSEGVGR	CATAGTGAGGGTGTTGGGCGG
631	KGSDNTM	AAGGGTTCTGATAATACTATG
632	LPNGGGF	CTGCCGAATGGGGGGGGGTTT
633	AVTNPLM	GCGGTTACTAATCCTTTGATG
634	VTVAGSV	GTTACGGTGGCTGGTTCGGTG
635	RDDQGIP	CGGGATGATCAGGGGATTCCG
636	HTLSTGV	CACACCCTAAGCACGGGAGTA
637	SGGTRGP	TCTGGTGGGACTCGTGGTCCT
638	RHIADAS	AGACACATAGCGGACGCGTCG
639	SGISFLA	AGCGGAATCAGCTTCTTGGCT
640	SALTQGY	TCGGCGCTAACCCAAGGATAC
641	LNGAPLL	CTGAATGGTGCGCCGTTGCTG
642	STVGINV	AGTACGGTCGGGATCAACGTT
643	QEQGTTT	CAGGAGCAGGGTACGACTACT
644	MIGGHVQ	ATGATTGGGGGTCATGTTCAG
645	RVLTSDV	CGTGTTCTGACGTCTGATGTG
646	GFGLTED	GGGTTTGGGTTGACGGAGGAT
647	DAQSRLA	GATGCTCAGTCGCGGTTGGCG
648	RESANAD	CGTGAGTCTGCGAATGCTGAT
649	LLHGIIA	CTTTTACACGGAATAATCGCC
650	GMGASSK	GGTATGGGGGCGTCTTCTAAG
651	RNEGINQ	CGTAATGAGGGTATTAATCAG
652	PGVAMVT	CCCGGGGTCGCTATGGTAACT
653	ASQLTQT	GCGTCTCAGCTTACTCAGACT
654	ALGDQAR	GCGTTAGGGGACCAAGCGCGT
655	LTDVTQM	TTAACCGACGTCACACAAATG
656	DVAISMR	GACGTAGCGATATCCATGCGA
657	YGSNVLS	TACGGTTCTAACGTCCTCTCA
658	VYHGGVD	GTGTATCATGGTGGTGTGGAT
659	SFDTYGA	TCCTTCGACACTTACGGGGCC
660	PTTNPLL	CCGACTACTAATCCGCTTCTG
661	RVAMSVT	AGGGTGGCGATGTCTGTGACG
662	HIVLSHA	CATATTGTGCTGAGTCATGCT
663	TLQELQL	ACGTTGCAGGAGTTGCAGCTT
664	DPSLGSP	GATCCGTCTCTGGGTTCTCCG
665	LAGSVVV	CTGGCGGGTTCGGTTGTTGTG
666	ILVDAYA	ATACTAGTAGACGCGTACGCT
667	GVANVSP	GGAGTTGCTAACGTCAGCCCA
668	RMTLTGD	CGTATGACTTTGACTGGTGAT
669	SGGVESK	TCTGGTGGTGTTGAGTCGAAG
670	QIHDTAL	CAAATCCACGACACAGCGCTC
671	FQVEQIM	TTTCAGGTTGAGCAGATTATG
672	GLVQMSS	GGTCTGGTGCAGATGTCTTCT
673	FPSMSGK	TTCCCAAGCATGTCGGGGAAA
674	VSNGHFV	GTTAGTAATGGGCATTTTGTT
675	STVGSSP	AGTACGGTGGGGTCGTCGCCG
676	YLVTADN	TATTTGGTTACTGCTGATAAT
677	TTRADPA	ACTACTCGGGCTGATCCTGCG
678	PLVPQGG	CCCTTAGTACCTCAAGGCGGT
679	GARMVMT	GGTGCGCGGATGGTTATGACT
680	MKTQIEL	ATGAAAACGCAAATAGAACTC
681	VNHGGVD	GTAAACCACGGAGGAGTTGAC
682	MVQSGLT	ATGGTTCAGTCGGGGTTGACG
683	QYAVSGG	CAATACGCAGTGAGCGGCGGT
684	MTSGNLM	ATGACCTCTGGCAACCTCATG
685	TTLAHPA	ACTACTCTGGCTCATCCTGCG
686	REQQKAW	CGAGAACAACAAAAAGCCTGG
687	VTTLSPV	GTGACTACGCTTTCTCCTGTG
688	LQDRTTL	CTCCAAGACCGCACTACTCTC
689	SLGALVA	TCGCTGGGTGCTCTGGTTGCT
690	GADDAAL	GGAGCCGACGACGCAGCCCTC
691	IGPRREV	ATAGGACCTCGCCGTGAAGTA
692	QSQTAVA	CAGTCTCAGACGGCTGTTGCT
693	VDFGDHT	GTAGACTTCGGCGACCACACC
694	SLRDTHY	AGTCTTCGGGATACTCATTAT
695	YEHSGLL	TATGAGCATTCTGGTCTTTTG
696	VTELTRF	GTGACTGAGCTTACGCGGTTT
697	LTHLRVS	CTGACTCACCTTCGTGTCAGC
698	QRSDSVM	CAGCGGTCGGATAGTGTGATG
699	LSKEHAP	TTGAGTAAGGAGCATGCTCCT
700	PDGAAPM	CCTGATGGTGCGGCTCCTATG
701	LTTPIEL	CTAACTACCCCTATAGAACTC
702	AAVVPRY	GCAGCAGTAGTACCACGATAC
703	VVLSLAT	GTTGTCTTAAGTCTAGCCACT
704	QDAHVAI	CAGGATGCGCATGTGGCTATT
705	LGHANGL	TTAGGGCACGCAAACGGACTT
706	SPQGVLA	TCGCCGCAGGGGGTTCTTGCT
707	LSLTMPA	CTCTCGCTTACAATGCCTGCC
708	YVGSPLV	TATGTTGGTTCTCCGTTGGTG
709	QILGASS	CAAATCTTAGGGGCCTCGAGT
710	NSGSMHT	AACTCAGGAAGCATGCACACT
711	GVLGQTD	GGTGTGTTGGGGCAGACTGAT
712	MNVGHVL	ATGAACGTAGGGCACGTCCTC
713	PNTRDPI	CCTAATACGCGGGATCCGATT
714	VEKRHMV	GTGGAGAAGAGGCATATGGTG
715	VVSGIPN	GTGGTGTCTGGTATTCCGAAT
716	KNGGHDL	AAAAACGGTGGGCACGACCTA
717	YESTRGQ	TATGAGTCGACGAGGGGTCAG
718	NALGDGY	AACGCGCTGGGCGACGGCTAC
719	GLYDAAT	GGGCTTTATGATGCGGCGACT
720	LVAGQAM	CTGGTGGCGGGGCAGGCTATG
721	DSRTVDS	GACTCTCGAACCGTCGACTCA
722	GDRGVVA	GGTGATAGGGGGGTTGTGGCT
723	GLESSVP	GGCCTTGAAAGCTCTGTACCC
724	LSRGAEN	CTTTCGAGGGGTGCGGAGAAT
725	ISMTLLP	ATTTCGATGACTCTGCTGCCG
726	AVGNVLL	GCTGTGGGGAATGTGCTTTTG
727	QYAVSGG	CAGTATGCTGTTAGTGGTGGG
728	PAQGTLR	CCTGCTCAGGGGACGCTTCGG
729	DVAVYIR	GATGTTGCTGTTTATATTCGT
730	VLQLAAL	GTTCTTCAACTCGCTGCCCTC
731	DDAVSKR	GATGATGCTGTTTCTAAGCGT
732	LEDRSAS	TTGGAGGATCGGTCGGCTAGT
733	PSYQGNG	CCGAGTTATCAGGGGAATGGT
734	LGDSDET	TTAGGAGACTCGGACGAAACC
735	GNLLLTA	GGTAATTTGCTGCTTACTGCT
736	EGVSALL	GAGGGTGTTTCTGCGTTGTTG
737	GHQNGGI	GGGCACCAAAACGGCGGAATC
738	RSISGDW	CGTTCCATAAGTGGCGACTGG
739	YLALTGI	TATCTTGCGCTTACGGGGATT
740	LSDGGPL	CTCTCGGACGGAGGCCCCCTC
741	LEANVSH	CTTGAGGCGAATGTTTCGCAT
742	GLSERAQ	GGCCTGTCCGAACGAGCACAA
743	SGFVVPV	TCTGGGTTTGTTGTGCCGGTG
744	GVMLLTE	GGGGTTATGTTGCTGACTGAG
745	STTSSPS	TCGACCACCTCATCCCCTAGC
746	FNGLPAQ	TTCAACGGTCTCCCCGCACAA
747	HVSGASL	CACGTGTCCGGCGCCAGCTTA
748	GGDTSRS	GGGGGTGATACGAGTCGTAGT
749	AVAGTNS	GCAGTTGCGGGTACAAACTCG
750	VMSGTSH	GTTATGTCGGGTACTAGTCAT
751	YAGIAQG	TATGCGGGGATTGCTCAGGGT
752	MLALAVT	ATGTTGGCGCTGGCTGTGACG
753	AALTREI	GCTGCTCTTACGCGGGAGATT
754	AIVGMLS	GCGATTGTGGGTATGCTGTCG
755	MANMLSV	ATGGCGAACATGTTATCGGTG
756	LLADERV	TTACTCGCAGACGAAAGGGTC
757	LSSTDGV	CTGAGTTCGACTGATGGGGTT
758	VTQNLSE	GTGACGCAGAATTTGAGTGAG
759	PARYRLW	CCGGCGCGGTATCGGCTTTGG
760	GGDALNQ	GGGGGGGACGCCCTTAACCAA
761	VMASPGP	GTTATGGCTTCGCCTGGTCCT
762	PGDRDQY	CCAGGCGACCGAGACCAATAC
763	LGSLVVH	CTGGGAAGCTTAGTCGTTCAC
764	LEVGALR	CTGGAAGTAGGCGCACTTCGT
765	VSPSVLQ	GTTAGTCCTTCGGTGCTTCAG
766	GISGEVS	GGTATTTCGGGGGAGGTGAGT
767	RGAEVLL	CGGGGTGCGGAGGTGCTGCTG
768	GVAGTNS	GGAGTTGCGGGAACAAACTCC
769	LNGGIGV	CTTAATGGGGGTATTGGGGTT
770	TIAAHVP	ACCATAGCAGCCCACGTACCC
771	LNGISFV	TTGAATGGGATTTCGTTTGTG
772	MGVGGGS	ATGGGGGTCGGTGGTGGATCC
773	PLKGGGE	CCGTTGAAAGGCGGGGGTGAA
774	RVAQALT	AGGGTGGCGCAGGCTCTGACG
775	EASSRLL	GAAGCTTCGTCGCGACTTCTC
776	SQAEGSV	TCCCAAGCGGAAGGCAGCGTG
777	NSGPQLS	AACTCGGGCCCACAACTTTCG
778	VQSADPR	GTCCAATCCGCGGACCCTCGC
779	VSDSSIN	GTGTCGGATTCGTCTATTAAT
780	TVKEYEL	ACCGTTAAAGAATACGAACTC
781	MENAPGR	ATGGAGAATGCTCCTGGGAGG
782	GNGDMFA	GGGAATGGGGATATGTTTGCT
783	HTSGTSS	CATACGAGTGGGACGTCGTCG
784	VIASNEP	GTTATAGCCTCCAACGAACCG
785	GINEHVA	GGGATCAACGAACACGTAGCC
786	HNSHVLT	CACAACTCCCACGTATTAACC
787	QANMLTV	CAGGCTAATATGTTGACTGTT
788	VFTGTDP	GTGTTCACCGGCACAGACCCT
789	ASDAVLR	GCATCCGACGCCGTCCTAAGG
790	ASDAVLR	GCTAGTGATGCGGTGTTGCGT
791	RDLTNDV	CGCGACTTAACTAACGACGTT
792	RVHSAQL	AGGGTGCATTCGGCGCAGCTT
793	SGNAWDE	AGTGGGAATGCTTGGGATGAG
794	GHQALNA	GGCCACCAAGCATTAAACGCC
795	IADMGGN	ATTGCTGATATGGGTGGTAAT
796	SMDSTSR	TCTATGGATTCGACGTCTAGG
797	GVSLPMS	GGCGTATCACTACCCATGAGC
798	AALAGSR	GCGGCTCTGGCGGGGTCTAGG
799	ILGVYSD	ATACTGGGCGTTTACTCCGAC
800	APRDPGV	GCGCCGCGTGATCCTGGTGTT
801	NRHETLS	AACCGCCACGAAACACTATCA
802	LGDGTTR	CTGGGGGATGGTACGACTCGG
803	RNHDQTH	AGAAACCACGACCAAACACAC
804	MTDSGTV	ATGACTGATAGTGGGACTGTG
805	NHHGDRL	AACCACCACGGAGACAGGCTG
806	LANTVVT	CTTGCTAATACGGTTGTGACG
807	QFHENIR	CAGTTTCATGAGAATATTCGT
808	NFGRDTL	AATTTTGGTCGTGATACTCTG
809	SGSNTGP	AGCGGCTCCAACACTGGCCCG
810	EPAMGMR	GAGCCGGCGATGGGGATGAGG
811	ENAGTDV	GAAAACGCCGGAACTGACGTC
812	IIISSAN	ATAATCATATCCTCGGCCAAC
813	NHVGDRL	AATCATGTTGGTGATCGTTTG
814	SGGLMTG	AGTGGTGGTCTTATGACTGGT
815	GRGTNDH	GGTCGGGGTACGAATGATCAT
816	LANMLQV	TTGGCAAACATGCTTCAAGTG
817	TNTDSSL	ACGAATACGGATTCTAGTCTG
818	GSGPGVA	GGTTCTGGGCCGGGGGTGGCT
819	ADVLIRG	GCGGACGTGCTCATACGCGGT
820	TLQQLQL	ACTCTCCAACAACTGCAATTG
821	TMANSER	ACGATGGCAAACTCGGAACGC
822	WDDQTSG	TGGGATGATCAGACTTCGGGG
823	GTGSTNV	GGAACTGGATCGACAAACGTT
824	GPSGAGI	GGGCCATCAGGGGCAGGCATC
825	NAAVIYD	AACGCTGCAGTGATATACGAC
826	SNLGETV	TCGAATTTGGGGGAGACGGTT
827	EPSLGSR	GAGCCGTCTCTGGGTTCTCGG
828	IGASVKL	ATCGGTGCATCGGTAAAACTG
829	SRGVISS	AGCCGAGGCGTAATCTCGTCA
830	RVMGEEV	CGTGTGATGGGGGAGGAGGTT
831	YSTERSV	TATTCGACTGAGAGGTCTGTT
832	AGGGTPR	GCGGGGGGTGGGACTCCGAGG
833	VLPSPGP	GTTCTGCCTTCGCCTGGTCCT
834	TSVLPQT	ACGTCTGTGCTTCCTCAGACT
835	ILASPGP	ATACTTGCGTCACCCGGACCG
836	GEIDIAF	GGAGAAATCGACATAGCCTTC
837	GWADSVP	GGTTGGGCTGATTCGGTTCCG
838	GVAATNT	GGAGTTGCAGCCACAAACACG
839	LVGNPST	CTCGTGGGCAACCCGAGTACG
840	YGVTLST	TACGGCGTAACCCTCTCTACC
841	ASMGTVA	GCGTCCATGGGAACCGTAGCC
842	WSNSEQH	TGGTCGAATTCGGAGCAGCAT
843	REVSPLM	CGAGAAGTAAGCCCCCTGATG
844	QAESAAR	CAAGCGGAATCAGCGGCTAGA
845	ALQSAQV	GCACTACAATCTGCACAAGTT
846	PNDRLTV	CCAAACGACCGGTTGACGGTT
847	LIVTENQ	TTGATTGTGACGGAGAATCAG
848	GLVHMPS	GGCTTAGTTCACATGCCCTCA
849	MADGASM	ATGGCGGATGGTGCGTCTATG
850	RAVENMG	CGCGCAGTAGAAAACATGGGC
851	LNGVTIT	CTCAACGGCGTCACCATCACC
852	RYNVETA	CGGTATAATGTTGAGACTGCG
853	SLLHDGA	AGTTTGTTGCATGATGGGGCG
854	TRIGLSD	ACACGAATAGGACTCAGTGAC
855	NAHALMV	AACGCCCACGCACTCATGGTC
856	VEVQAGK	GTGGAGGTTCAGGCTGGGAAG
857	RGGVLSE	CGAGGTGGGGTACTCAGTGAA
858	KNQDTKM	AAGAATCAGGATACGAAGATG
859	QLRPLQT	CAACTGCGTCCTTTGCAAACG
860	LLENARV	CTGCTGGAGAATGCGAGGGTG
861	LFGPSAY	TTATTCGGACCTTCCGCCTAC
862	RIDAELL	CGTATTGATGCTGAGTTGTTG
863	VVSGLLH	GTTGTCTCCGGGTTGCTACAC
864	MGGVTSV	ATGGGGGGGGTTACTTCGGTG
865	TVADPRA	ACTGTTGCGGATCCGCGGGCG
866	TGLQVST	ACTGGGCTGCAGGTTAGTACT
867	ANEHNIA	GCTAATGAGCATAATATTGCG
868	STLASPR	TCAACCCTAGCCTCGCCTCGA
869	IHFSGDN	ATCCACTTCAGCGGCGACAAC
870	GLVQIVA	GGGCTTGTTCAGATTGTTGCG
871	TAYDTLV	ACGGCGTATGATACGTTGGTT
872	AVKEYQS	GCTGTTAAAGAATACCAATCT
873	ASSHVTV	GCTTCGAGTCATGTTACTGTG
874	STLSTFD	TCGACTTTGAGTACGTTTGAT
875	LDLTSDV	CTTGATCTGACGTCTGATGTG
876	QYNVEST	CAGTATAATGTTGAGTCTACG
877	SVEPLSL	TCCGTAGAACCTCTATCCCTC
878	PGHGPVR	CCCGGGCACGGACCTGTACGC
879	VRQLDSR	GTGAGGCAGCTGGATTCGCGG
880	MMLNQGS	ATGATGCTTAACCAAGGCAGC
881	EPSLSSP	GAGCCGTCTCTGAGTTCTCCG
882	PGVDTGV	CCTGGTGTTGATACTGGTGTT
883	SGDVARH	TCAGGCGACGTTGCCCGACAC
884	ADYGTSS	GCGGACTACGGTACCAGCTCT
885	VHSQDVS	GTGCATTCGCAGGATGTGTCT
886	VIAGLGV	GTGATCGCGGGACTCGGCGTC
887	VHVDNSN	GTGCATGTTGATAATAGTAAT
888	QSGVF*C	CAGTCGGGGGTGTTCTGATGC
889	AQDHGTL	GCGCAGGATCATGGGACGTTG
890	SRLEYIG	AGCCGCCTTGAATACATCGGG
891	VLLGINT	GTCCTGCTCGGAATAAACACC
892	LGIGQGP	TTGGGTATTGGTCAGGGTCCT
893	NVTATLG	AACGTCACAGCAACGCTGGGT
894	EVLSLAP	GAGGTGCTGTCTCTTGCTCCG
895	TNGVLYT	ACAAACGGCGTCCTTTACACG
896	RFVGSVP	AGGTTTGTGGGTAGTGTTCCG
897	TNGYRED	ACTAATGGTTATAGGGAGGAT
898	LESAAMI	CTGGAGTCGGCTGCTATGATT
899	VPLPSGK	GTTCCTCTGCCGAGTGGGAAG
900	NSKDVQR	AACTCCAAAGACGTACAAAGA
901	GVGGTYS	GGAGTTGGGGGCACATACAGT
902	LTDKMTS	TTGACTGATAAGATGACGTCG
903	SGAAAAT	AGCGGGGCCGCAGCCGCCACC
904	MVTTTNT	ATGGTGACGACCACAAACACC
905	TSLGLMQ	ACTAGCCTTGGCTTAATGCAA
906	LVHLGTS	TTGGTTCATCTTGGGACTTCT
907	NGMGDVT	AATGGGATGGGTGATGTGACG
908	LNSPLHV	CTGAATAGTCCGCTGCATGTT
909	GSRESVR	GGGAGTAGGGAGAGTGTGCGT
910	DNSPMDL	GACAACAGCCCCATGGACCTA
911	VVSPQPV	GTGGTTTCGCCTCAACCGGTG
912	STINTLM	AGTACTATTAATACTCTGATG
913	THGDAGG	ACTCATGGGGATGCTGGTGGG
914	AVLAGSS	GCGGTTCTGGCGGGGTCTAGT
915	YTSGTGT	TACACCTCGGGCACAGGGACA
916	GPDTGAM	GGCCCCGACACAGGCGCGATG
917	SGMQAEA	TCGGGTATGCAGGCGGAGGCT
918	LATHDAR	CTCGCAACGCACGACGCACGA
919	YDRIMSS	TACGACCGCATAATGTCATCT
920	RHHGTES	CGTCATCATGGTACTGAGAGT
921	MAVKSPP	ATGGCTGTGAAGTCGCCGCCG
922	EVRDTKT	GAAGTTCGGGACACAAAAACG
923	GFVQSRM	GGGTTTGTTCAGAGTCGGATG
924	VLAAVDR	GTCCTTGCTGCCGTCGACCGA
925	VTTVPPV	GTGACTACGGTTCCTCCTGTG
926	HFSSETS	CACTTCTCTTCCGAAACTTCT
927	TTVTVSL	ACGACGGTGACGGTGTCGTTG
928	AESRLFV	GCGGAGAGTAGGCTGTTTGTG
929	LSGGFTA	TTGAGTGGTGGTTTTACGGCG
930	NSDLASP	AATAGTGATTTGGCGTCTCCT
931	LDHGASA	TTAGACCACGGAGCGTCGGCG
932	YGSNDLS	TATGGGAGTAATGATCTGAGT
933	VIASNEH	GTCATAGCCTCAAACGAACAC
934	LTGSIGL	TTAACTGGGTCAATTGGACTC
935	HLSRDHS	CACCTGTCACGTGACCACTCA
936	NLRGEHT	AATTTGCGTGGGGAGCATACG
937	ILVDALA	ATTCTGGTTGATGCTCTTGCG
938	SGYDTSV	AGTGGGTATGATACGTCGGTT
939	HKDKWVG	CACAAAGACAAATGGGTTGGG
940	MTGNSFV	ATGACAGGCAACAGCTTCGTA
941	YTVGSLA	TACACCGTTGGCTCACTCGCC
942	SVSKPFL	AGTGTGAGTAAGCCTTTTTTG
943	TVMTSEP	ACAGTTATGACCAGCGAACCT
944	SMGYVSA	TCGATGGGTTATGTTTCGGCT
945	ILVDAYA	ATTCTGGTTGATGCTTATGCG
946	QGGTTLR	CAAGGGGGGACTACTCTACGC
947	SEGLSRD	TCGGAGGGTCTTTCGCGTGAT
948	FTGGTGT	TTTACTGGTGGTACGGGTACT
949	RSGSGVA	CGGTCGGGCTCCGGAGTCGCC
950	VLASLGP	GTGCTCGCCAGTCTCGGCCCC
951	LVTGMSS	CTTGTCACGGGCATGTCAAGC
952	ALASTQT	GCACTAGCATCGACCCAAACT
953	SLVRGLL	AGTCTTGTTCGGGGTTTGCTG
954	VGQVPGR	GTGGGGCAAGTCCCGGGTAGG
955	NGPMKAD	AACGGTCCAATGAAAGCAGAC
956	GPMASVV	GGGCCGATGGCGTCTGTGGTT
957	LVSGLGP	CTTGTGAGTGGGCTGGGTCCG
958	AADRSVR	GCAGCAGACCGCTCCGTACGT
959	AATSGGP	GCAGCCACCAGTGGCGGGCCG
960	RDLTSNV	CGAGACTTAACTAGCAACGTA
961	IVMSSHI	ATCGTCATGAGCTCCCACATC
962	GPLNQSL	GGTCCGCTGAATCAGTCTTTG
963	TDGRTLH	ACGGATGGTAGGACGCTGCAT
964	TGLQVSF	ACTGGGCTGCAGGTTAGTTTT
965	RVTTHTP	CGTGTTACTACTCATACGCCG
966	EVGSIGS	GAGGTTGGTAGTATTGGTTCT
967	TDVHSTS	ACGGATGTGCATTCGACTTCG
968	TFAISDR	ACTTTTGCGATTTCTGATCGG
969	TVLAAAH	ACGGTGTTGGCTGCGGCTCAT
970	MNDAGRD	ATGAATGATGCTGGGCGTGAT
971	PAEHYQA	CCGGCTGAGCATTATCAGGCT
972	DRSTAEW	GACCGCTCCACAGCAGAATGG
973	LYGGSSA	CTCTACGGAGGGTCCTCGGCT
974	VTQAVYV	GTTACGCAGGCTGTTTATGTT
975	GVNHAVA	GGAGTCAACCACGCCGTCGCC
976	DSAPAAR	GATTCGGCTCCGGCGGCTCGG
977	DPKTGWR	GATCCGAAGACTGGGTGGCGT
978	SIVGSVQ	TCAATCGTAGGCTCAGTCCAA
979	DSDSGRR	GATTCTGATAGTGGGCGGCGG
980	EQYLGSP	GAGCAGTATCTGGGTTCTCCG
981	LSLDRPS	CTAAGTCTAGACCGACCCTCG
982	MGDIVTL	ATGGGGGATATTGTTACGCTT
983	SFRDTVP	AGTTTTAGGGATACGGTGCCT
984	RGLSDPV	CGGGGGCTGTCTGATCCGGTG
985	TGGLLYS	ACTGGTGGGCTTCTTTATAGT
986	VVLSGIS	GTGGTTTTGTCGGGGATTTCT
987	GVAGTYL	GGGGTGGCTGGGACGTATCTG
988	LNGSHGP	CTGAATGGGTCGCATGGGCCG
989	PSGALMT	CCTTCAGGCGCCTTGATGACG
990	LSLTDGV	TTGTCCTTAACCGACGGAGTG
991	GRDLTPA	GGGCGTGACCTGACTCCAGCG
992	AGHSNAV	GCTGGGCATTCTAATGCGGTT
993	GVAGTDS	GGGGTGGCTGGGACGGATTCT
994	AELGIRY	GCTGAGCTGGGGATTAGGTAT
995	PLSNAAL	CCTCTATCTAACGCAGCACTG
996	IGLSVST	ATTGGGCTGTCTGTTTCTACT
997	RSITIGP	CGTTCGATTACTATTGGGCCG
998	GLVRIQD	GGACTGGTTCGGATCCAAGAC
999	LSGIMVS	TTGTCGGGGATTATGGTTTCG
1000	SWQSDTD	TCGTGGCAGTCTGATACGGAT
